# Supplementary material for: Insertion of short L1 sequences generates inter-strain histone acetylation differences in the mouse
Source: Mob DNA. 2024 May 10;15:11. doi: 10.1186/s13100-024-00321-0 (PMC11084082; doi:10.1186/s13100-024-00321-0)
Supplement: Supplementary file 1 — Additional file 1: Supplementary Table S1. List of conserved and strain-specific H3K9ac peaks. Supplementary Table S2. List of non-allelic and allele-specific H3K9ac peaks in F1 hybrids. Supplementary Table S3. List of LINE indels between B6 and MSM. Supplementary Table S4. List of LTR indels between B6 and MSM. Supplementary Table S5. Allele frequencies of gene expression in F1 hybrids. [file 13100_2024_321_MOESM1_ESM.xlsx]

## Sheet: Table S1
Supplementary Table S1. List of H3K9ac ChIP-seq peaks.
chrom	start	end	Fold enrichment in B6	Fold enrichment in MSM	Status
chr1	4496213	4497906	2.77555	1.64308	Conserved
chr1	4783995	4786356	3.95114	4.46499	Conserved
chr1	4807212	4810442	4.12862	3.75159	Conserved
chr1	4857057	4858911	3.30122	3.56419	Conserved
chr1	5083141	5083903	3.08669	4.85152	Conserved
chr1	5108957	5113936	1.91355	1.5631	Conserved
chr1	6213661	6215698	4.67096	4.43937	Conserved
chr1	7088061	7090718	4.9151	4.54522	Conserved
chr1	7196164	7196504	1.60457	2.48649	Conserved
chr1	7396993	7398691	2.35796	2.44497	Conserved
chr1	9235522	9239750	1.96418	2.29908	Conserved
chr1	9545435	9549571	6.53937	4.5414	Conserved
chr1	9630008	9631530	2.77501	1.64856	Conserved
chr1	9700734	9701170	2.73545	2.60116	Conserved
chr1	9744833	9745563	2.33796	1.50387	Conserved
chr1	9747257	9749189	3.76949	3.51218	Conserved
chr1	9797379	9799152	3.96787	2.6061	Conserved
chr1	9848381	9848954	2.70547	1.98625	Conserved
chr1	9943373	9944403	3.73756	3.05939	Conserved
chr1	10037356	10040176	4.15271	4.54288	Conserved
chr1	10231950	10233916	2.67535	2.34625	Conserved
chr1	10992972	10994681	3.13342	3.77735	Conserved
chr1	13372040	13374916	4.63605	4.4514	Conserved
chr1	13426576	13427007	4.12223	2.34637	Conserved
chr1	13575264	13576393	1.59917	2.36303	Conserved
chr1	13586976	13590301	3.0551	2.49076	Conserved
chr1	13655458	13661132	6.56152	5.95875	Conserved
chr1	13668402	13670949	4.01146	3.27436	Conserved
chr1	13677446	13679053	2.26512	1.71486	Conserved
chr1	15805423	15806678	4.58727	6.2719	Conserved
chr1	16103464	16106738	4.32516	3.96627	Conserved
chr1	16518798	16520125	3.28433	2.3213	Conserved
chr1	16618128	16619681	2.86071	2.92704	Conserved
chr1	16656144	16657803	2.9818	2.80641	Conserved
chr1	16664848	16665952	4.40521	3.20565	Conserved
chr1	16687952	16689282	3.54514	3.49337	Conserved
chr1	18078487	18078865	3.97093	1.52406	Conserved
chr1	20617455	20618001	3.55969	1.75583	Conserved
chr1	21059662	21060102	1.57186	2.15263	Conserved
chr1	21069729	21070273	1.53517	2.13602	Conserved
chr1	21078641	21080202	3.47454	3.36308	Conserved
chr1	21166601	21167170	1.89048	2.52871	Conserved
chr1	21218228	21220787	2.59926	2.3114	Conserved
chr1	21228415	21229856	3.01782	1.67671	Conserved
chr1	21231569	21232694	1.82736	1.9392	Conserved
chr1	21240080	21245255	5.65667	4.71813	Conserved
chr1	22315742	22316504	2.65512	3.23613	Conserved
chr1	23163037	23163984	1.68889	1.65598	Conserved
chr1	23187637	23188544	3.41715	3.04039	Conserved
chr1	23255639	23258056	3.55204	4.13712	Conserved
chr1	23301339	23302043	2.13152	1.92159	Conserved
chr1	23382494	23383897	2.00082	1.80757	Conserved
chr1	23920897	23922673	2.6342	2.96601	Conserved
chr1	24005002	24005689	3.17713	3.51354	Conserved
chr1	24099472	24100855	2.5037	2.37749	Conserved
chr1	24107558	24107939	2.03817	3.26169	Conserved
chr1	24678057	24679592	3.28871	3.94374	Conserved
chr1	25015206	25018969	1.50484	2.26715	Conserved
chr1	27883694	27884710	2.60943	3.07028	Conserved
chr1	30872699	30875039	3.54998	4.03075	Conserved
chr1	30946413	30951547	5.83292	7.09386	Conserved
chr1	31015616	31017782	2.37355	2.67908	Conserved
chr1	31019048	31020447	2.7856	4.66057	Conserved
chr1	31072845	31074419	1.53055	2.13226	Conserved
chr1	31093617	31097362	4.18405	5.555	Conserved
chr1	31153376	31154455	1.58977	1.8493	Conserved
chr1	33669384	33670352	2.39138	2.86709	Conserved
chr1	33719926	33720434	3.2229	2.64189	Conserved
chr1	33757432	33758047	3.31896	2.59911	Conserved
chr1	33813663	33814523	7.60419	6.13217	Conserved
chr1	34120890	34123907	1.94113	3.67952	Conserved
chr1	34236277	34240612	2.91895	3.44218	Conserved
chr1	34433088	34434811	2.03786	1.66872	Conserved
chr1	34438999	34440446	3.56136	2.77786	Conserved
chr1	34841832	34843586	4.08578	3.27379	Conserved
chr1	34849755	34850244	3.90433	4.80275	Conserved
chr1	35836435	35837700	2.16326	1.78947	Conserved
chr1	36064429	36077578	4.3245	5.00681	Conserved
chr1	36079096	36079655	1.97397	2.8534	Conserved
chr1	36132679	36133021	5.17361	2.7074	Conserved
chr1	36243578	36244537	2.9672	2.32147	Conserved
chr1	36271222	36273752	3.07207	1.91294	Conserved
chr1	36307805	36308401	2.85873	1.92174	Conserved
chr1	36367918	36369201	2.73501	4.76152	Conserved
chr1	36470955	36472141	2.79147	2.99627	Conserved
chr1	36511883	36513098	2.98897	3.04496	Conserved
chr1	36538893	36539283	2.61784	2.31482	Conserved
chr1	36546566	36547302	3.87499	2.69613	Conserved
chr1	36555983	36559246	3.34721	2.61332	Conserved
chr1	36691177	36692504	4.00778	5.11615	Conserved
chr1	36708985	36709941	3.96956	5.15825	Conserved
chr1	36780161	36783119	4.1991	4.30876	Conserved
chr1	36936980	36940562	3.46394	3.96318	Conserved
chr1	37025630	37027064	1.90169	2.18302	Conserved
chr1	37028680	37029529	2.07794	3.51009	Conserved
chr1	37299928	37300809	4.58862	2.51865	Conserved
chr1	37429230	37430808	4.53256	4.21131	Conserved
chr1	37865363	37865793	2.69554	2.79156	Conserved
chr1	37872080	37872961	2.92054	2.11112	Conserved
chr1	37889770	37891044	3.0525	4.36234	Conserved
chr1	37996419	37998864	4.72389	3.96723	Conserved
chr1	38128766	38130379	2.00457	2.66283	Conserved
chr1	38241266	38241801	2.90618	1.54717	Conserved
chr1	38307639	38308607	3.97012	2.96773	Conserved
chr1	38986945	38988538	3.66307	2.23332	Conserved
chr1	39102882	39103427	1.68428	1.75927	Conserved
chr1	39105290	39106328	2.68521	1.67017	Conserved
chr1	39192355	39194782	6.27448	2.00892	Conserved
chr1	39367316	39369427	3.33233	2.79731	Conserved
chr1	39433938	39435479	4.19938	5.52371	Conserved
chr1	39445355	39446187	2.1628	2.82087	Conserved
chr1	39457807	39458976	2.48312	3.12702	Conserved
chr1	39477330	39479245	3.89604	5.13592	Conserved
chr1	39535735	39536843	2.91412	4.71451	Conserved
chr1	39575846	39578138	3.77544	3.62867	Conserved
chr1	39591255	39594238	2.11591	3.77386	Conserved
chr1	39607771	39609421	0.991681	3.14773	MSM-specific
chr1	39901182	39902715	2.20418	1.95285	Conserved
chr1	40155438	40157510	1.57873	4.86872	Conserved
chr1	40161171	40161589	3.07242	3.97221	Conserved
chr1	40162830	40164762	2.61307	2.52826	Conserved
chr1	40175381	40176549	2.52571	1.65703	Conserved
chr1	40179229	40179608	2.6042	1.72795	Conserved
chr1	40221331	40222304	3.01535	1.48164	B6-specific
chr1	40224478	40230853	4.16082	3.24165	Conserved
chr1	40243302	40243796	1.78146	2.05252	Conserved
chr1	40266568	40267084	2.57096	4.53228	Conserved
chr1	40790300	40790914	2.1416	2.14841	Conserved
chr1	42851285	42852173	3.78658	3.25524	Conserved
chr1	43091736	43093086	4.4506	4.04023	Conserved
chr1	43097835	43099422	4.45195	5.47255	Conserved
chr1	43827268	43828258	2.76054	1.88298	Conserved
chr1	43933057	43936211	3.04128	3.94644	Conserved
chr1	44101800	44102836	2.90679	2.9889	Conserved
chr1	44118163	44120729	2.86853	2.58308	Conserved
chr1	44147293	44148942	3.59375	4.20325	Conserved
chr1	44198180	44199151	1.23508	3.80964	MSM-specific
chr1	45501371	45503232	1.55259	3.14768	Conserved
chr1	45794958	45796147	2.64458	3.50016	Conserved
chr1	45904492	45905127	1.9846	2.80181	Conserved
chr1	45922758	45927863	3.81217	4.82291	Conserved
chr1	46852483	46854531	4.61399	4.06242	Conserved
chr1	47635610	47636000	3.03791	1.29985	B6-specific
chr1	51288559	51292404	2.48261	2.77984	Conserved
chr1	51477355	51479230	3.81881	4.5353	Conserved
chr1	51508735	51509309	3.84172	2.31367	Conserved
chr1	51719771	51720315	1.99839	3.95786	Conserved
chr1	51740485	51741879	2.54463	2.85725	Conserved
chr1	51758978	51762101	1.53097	2.79295	Conserved
chr1	51769704	51770968	2.10335	3.43337	Conserved
chr1	51855707	51857304	2.56294	2.25874	Conserved
chr1	51881237	51883711	1.69174	1.60532	Conserved
chr1	51891313	51896948	4.50039	4.27935	Conserved
chr1	51914886	51915919	6.55665	4.5417	Conserved
chr1	52113330	52114167	1.80557	1.82934	Conserved
chr1	52118917	52120271	4.60903	2.53856	Conserved
chr1	52232307	52233520	2.42974	3.17914	Conserved
chr1	52499100	52502081	3.73966	2.37632	Conserved
chr1	52726689	52727601	2.4285	2.45908	Conserved
chr1	52816885	52817723	5.40917	3.37732	Conserved
chr1	52845058	52847146	4.6356	3.03211	Conserved
chr1	53296511	53297756	3.82596	3.51449	Conserved
chr1	53313193	53314251	3.70939	4.34172	Conserved
chr1	53351991	53352608	2.34348	2.57546	Conserved
chr1	53693039	53695616	1.66531	2.70398	Conserved
chr1	53784300	53785162	2.28117	3.01642	Conserved
chr1	53976976	53978549	4.43974	5.90654	Conserved
chr1	54438390	54439112	3.79969	3.946	Conserved
chr1	54556786	54558247	2.76216	3.19579	Conserved
chr1	54925443	54926754	3.79163	2.82717	Conserved
chr1	55025823	55029489	3.89968	4.30279	Conserved
chr1	55052035	55054145	3.09039	3.0917	Conserved
chr1	55084898	55090324	5.0494	6.96212	Conserved
chr1	55130132	55132208	4.66522	4.26442	Conserved
chr1	55171886	55173914	2.67209	1.70451	Conserved
chr1	55237288	55237861	2.49616	1.81422	Conserved
chr1	56972629	56973782	3.51753	2.15555	Conserved
chr1	57377630	57378414	4.66589	4.06734	Conserved
chr1	57390847	57391452	2.61841	2.40097	Conserved
chr1	57405970	57407490	5.15939	5.43014	Conserved
chr1	57436809	57437190	2.35857	1.5744	Conserved
chr1	57774923	57775392	4.06854	2.49122	Conserved
chr1	57969347	57970022	3.5179	5.21695	Conserved
chr1	58029334	58031562	3.18623	2.4593	Conserved
chr1	58113127	58115075	6.2381	6.29581	Conserved
chr1	58144862	58145277	2.64626	1.66203	Conserved
chr1	58353340	58354109	3.06577	2.39232	Conserved
chr1	58391726	58394092	4.73391	4.31297	Conserved
chr1	58422147	58424369	5.1198	4.77853	Conserved
chr1	58444822	58446219	4.03889	3.97469	Conserved
chr1	58504415	58505505	2.65575	2.22876	Conserved
chr1	58584977	58587284	4.2854	4.46001	Conserved
chr1	58614760	58616200	1.50473	2.3916	Conserved
chr1	58652475	58653408	6.07185	4.65771	Conserved
chr1	58710601	58715045	7.44043	6.8729	Conserved
chr1	58795003	58796503	3.89815	3.32635	Conserved
chr1	58972591	58974663	3.79097	3.09122	Conserved
chr1	59119879	59120531	2.69652	2.39835	Conserved
chr1	59174257	59175472	2.12161	1.61118	Conserved
chr1	59201325	59203249	2.70369	2.36947	Conserved
chr1	59211094	59213103	3.28531	3.69521	Conserved
chr1	59236259	59238047	3.85117	3.50157	Conserved
chr1	59321484	59322776	2.43316	1.55708	Conserved
chr1	59436161	59437044	1.77502	1.6054	Conserved
chr1	59481372	59488272	4.0006	3.16562	Conserved
chr1	59502752	59504464	2.1692	2.61851	Conserved
chr1	59669712	59671530	4.44681	5.05097	Conserved
chr1	59684427	59685664	2.51079	2.30894	Conserved
chr1	59762515	59765323	4.40726	3.86137	Conserved
chr1	59912397	59914217	2.41619	2.6961	Conserved
chr1	60097138	60099112	3.5135	3.58438	Conserved
chr1	60179450	60181422	3.42029	2.85554	Conserved
chr1	60342775	60344072	2.32065	2.94029	Conserved
chr1	60409328	60409981	1.53626	1.79965	Conserved
chr1	60562650	60567721	3.5617	4.98263	Conserved
chr1	60596281	60597105	1.753	2.78671	Conserved
chr1	60598762	60600000	2.2269	3.18955	Conserved
chr1	60641397	60641868	1.24522	3.32766	MSM-specific
chr1	60658676	60660461	1.98601	3.18625	Conserved
chr1	60661988	60663011	2.23535	2.45877	Conserved
chr1	60667427	60669806	2.4536	5.92634	Conserved
chr1	61638423	61639392	3.62355	3.81858	Conserved
chr1	62702829	62707722	3.10542	2.74175	Conserved
chr1	62723396	62725747	2.20159	2.13368	Conserved
chr1	62809393	62810089	1.84834	1.68416	Conserved
chr1	63112608	63115380	4.9819	5.62006	Conserved
chr1	63129726	63130458	2.17455	1.64218	Conserved
chr1	63175702	63177952	4.71463	3.90122	Conserved
chr1	63431019	63431727	5.57179	3.45363	Conserved
chr1	63439297	63442937	0.789734	3.1552	MSM-specific
chr1	63446346	63446869	5.00711	6.71545	Conserved
chr1	64118900	64122791	4.72634	3.95574	Conserved
chr1	64531723	64534191	4.19216	4.13912	Conserved
chr1	64616636	64618267	3.02588	3.39506	Conserved
chr1	64691119	64691948	4.26635	2.67237	Conserved
chr1	64736566	64739297	2.76699	2.76873	Conserved
chr1	64742570	64743374	2.14665	2.8687	Conserved
chr1	65112298	65113425	3.22977	3.54993	Conserved
chr1	65176104	65179964	4.71589	4.63296	Conserved
chr1	65185579	65187286	3.93014	3.49723	Conserved
chr1	66700398	66701708	2.62865	2.10443	Conserved
chr1	66815354	66818377	4.97692	3.61678	Conserved
chr1	66861454	66864211	3.35841	2.64592	Conserved
chr1	67038242	67039312	3.38582	3.5344	Conserved
chr1	67061202	67062304	2.57448	3.71664	Conserved
chr1	67077016	67079383	2.35607	1.78833	Conserved
chr1	67101833	67105118	2.56385	2.68814	Conserved
chr1	67112815	67118468	3.19902	4.70847	Conserved
chr1	67122611	67129065	6.50578	5.96582	Conserved
chr1	67131404	67132164	1.5089	2.16093	Conserved
chr1	68973477	68973821	3.14165	3.14948	Conserved
chr1	68978195	68979149	1.6901	2.07233	Conserved
chr1	69104834	69108307	3.92409	2.90433	Conserved
chr1	69687082	69687897	1.60551	2.04504	Conserved
chr1	71102191	71103752	1.80232	2.14205	Conserved
chr1	71556686	71557681	2.57514	3.20948	Conserved
chr1	71632849	71634429	1.93621	2.05119	Conserved
chr1	71647134	71654128	4.75331	4.17516	Conserved
chr1	71723013	71724464	2.25106	3.09697	Conserved
chr1	71886769	71889659	4.25129	5.17919	Conserved
chr1	71898718	71899800	1.76185	2.60072	Conserved
chr1	71911388	71913054	1.90188	2.3969	Conserved
chr1	71936360	71939202	3.21695	1.91645	Conserved
chr1	72177233	72178059	1.67177	2.12293	Conserved
chr1	72179253	72180511	2.7521	1.7721	Conserved
chr1	72182845	72183239	3.78319	2.97504	Conserved
chr1	72210097	72212639	3.31543	3.45331	Conserved
chr1	72225689	72226269	4.83985	6.22981	Conserved
chr1	72236545	72244351	2.51002	2.39381	Conserved
chr1	72254450	72255026	3.24325	4.34681	Conserved
chr1	72278506	72278830	2.22156	1.62037	Conserved
chr1	72280429	72284266	3.48075	1.92249	Conserved
chr1	72307023	72307910	2.85256	2.15535	Conserved
chr1	72582848	72583818	2.3274	1.99818	Conserved
chr1	72711367	72712517	3.91334	4.59939	Conserved
chr1	72725382	72726037	1.5623	2.79943	Conserved
chr1	72772299	72773917	4.15107	2.67311	Conserved
chr1	72790266	72792734	2.33904	3.11705	Conserved
chr1	72808950	72810780	2.14862	2.32147	Conserved
chr1	72823840	72827099	8.23419	5.93358	Conserved
chr1	72842935	72843327	3.27639	1.02451	B6-specific
chr1	72869981	72872456	2.2062	1.55019	Conserved
chr1	72874007	72874873	2.44853	1.54783	Conserved
chr1	73928369	73933421	1.86021	3.03042	Conserved
chr1	74007302	74009581	2.63344	2.43847	Conserved
chr1	74011842	74017248	3.51302	2.95824	Conserved
chr1	74027217	74029217	2.13909	2.75888	Conserved
chr1	74035138	74037525	2.79618	2.91564	Conserved
chr1	74042625	74045194	2.64811	2.47808	Conserved
chr1	74047698	74048362	2.96832	2.28903	Conserved
chr1	74057426	74062099	2.83717	2.23696	Conserved
chr1	74065862	74070936	5.28281	4.84852	Conserved
chr1	74074475	74074904	2.13711	3.57679	Conserved
chr1	74081522	74082888	2.09291	1.8805	Conserved
chr1	74124166	74125255	4.21898	3.69876	Conserved
chr1	74196198	74197174	2.16199	2.95527	Conserved
chr1	74235912	74237552	3.8936	4.28645	Conserved
chr1	74249206	74250081	1.79022	2.27948	Conserved
chr1	74283986	74285596	2.98401	2.15213	Conserved
chr1	74295882	74296564	2.46464	2.10576	Conserved
chr1	74303427	74304918	5.3298	3.53153	Conserved
chr1	74332227	74336219	2.83406	2.32636	Conserved
chr1	74386480	74387893	5.03203	5.52405	Conserved
chr1	74390215	74394687	5.92359	5.64587	Conserved
chr1	74396167	74398311	3.13781	2.59853	Conserved
chr1	74505188	74507069	3.32183	2.87666	Conserved
chr1	74587576	74588780	3.32273	3.78616	Conserved
chr1	74600840	74601363	2.6488	4.36554	Conserved
chr1	74661318	74662590	2.85579	3.95779	Conserved
chr1	74712458	74716836	5.74509	6.40071	Conserved
chr1	74717954	74722800	2.09047	2.34497	Conserved
chr1	74816775	74817559	2.48088	2.59396	Conserved
chr1	74949298	74951321	2.19732	2.4354	Conserved
chr1	75009763	75010263	2.12102	2.72628	Conserved
chr1	75124295	75125498	4.30225	3.68988	Conserved
chr1	75140888	75143594	7.26597	6.02373	Conserved
chr1	75147216	75149264	2.30531	1.67283	Conserved
chr1	75168297	75170082	3.11513	2.05602	Conserved
chr1	75179461	75180410	5.17867	3.16737	Conserved
chr1	75191030	75193222	5.65854	5.43546	Conserved
chr1	75210289	75212969	3.1392	2.38804	Conserved
chr1	75214213	75220058	4.32225	3.42438	Conserved
chr1	75234518	75237464	3.91381	3.50671	Conserved
chr1	75251414	75252008	3.08723	2.75301	Conserved
chr1	75316418	75317395	4.49892	2.86909	Conserved
chr1	75435933	75436735	5.03451	3.38833	Conserved
chr1	75521299	75522272	2.67948	2.46109	Conserved
chr1	78488158	78489671	3.71767	3.61501	Conserved
chr1	78536966	78538563	4.4018	4.7088	Conserved
chr1	78567594	78568759	2.14757	2.30518	Conserved
chr1	78656596	78659337	4.23821	2.8284	Conserved
chr1	79760802	79761749	5.63898	5.6459	Conserved
chr1	79776014	79776628	3.48502	4.4883	Conserved
chr1	79858161	79858556	1.83645	5.45763	Conserved
chr1	80338525	80341991	2.30907	2.83398	Conserved
chr1	82032385	82032927	2.10459	2.15634	Conserved
chr1	82183791	82184993	1.56502	1.71572	Conserved
chr1	82188266	82189254	2.15224	1.81015	Conserved
chr1	82282882	82287993	4.32629	4.55957	Conserved
chr1	82289636	82292342	4.6296	4.31304	Conserved
chr1	82316255	82317328	3.69918	3.28338	Conserved
chr1	82724473	82725891	3.81164	4.8818	Conserved
chr1	82839452	82839973	3.91162	2.91892	Conserved
chr1	84240780	84242018	1.65267	1.80543	Conserved
chr1	84253270	84254809	1.70846	1.80788	Conserved
chr1	84272586	84274553	1.78628	2.47965	Conserved
chr1	84277269	84285662	4.61371	5.35547	Conserved
chr1	84837974	84840860	4.29169	5.04272	Conserved
chr1	84870849	84872613	2.06269	2.49691	Conserved
chr1	85326880	85327215	1.72665	2.56066	Conserved
chr1	85650051	85650801	2.23725	1.99317	Conserved
chr1	85793430	85795012	4.60903	3.38178	Conserved
chr1	85894648	85895475	3.17659	2.61475	Conserved
chr1	86038017	86041204	3.68984	1.88028	Conserved
chr1	86045118	86048539	8.78299	4.85194	Conserved
chr1	86052906	86057281	2.78535	2.28013	Conserved
chr1	86058829	86059846	2.68324	2.42688	Conserved
chr1	86064396	86065857	7.92048	5.73308	Conserved
chr1	86154059	86154979	4.44832	1.98891	Conserved
chr1	86358761	86360225	3.36312	3.85053	Conserved
chr1	86433966	86435108	1.89176	2.64871	Conserved
chr1	86440874	86443354	3.75908	2.94335	Conserved
chr1	86487005	86488987	3.78509	2.33539	Conserved
chr1	86503953	86504909	3.04469	2.12812	Conserved
chr1	86524873	86529051	4.35518	3.23613	Conserved
chr1	86582180	86583494	2.81938	2.10382	Conserved
chr1	86586630	86587647	3.1393	3.77943	Conserved
chr1	86594632	86596123	1.84297	1.60852	Conserved
chr1	86703418	86704776	4.14118	3.98357	Conserved
chr1	87076068	87079494	2.27372	1.835	Conserved
chr1	87213390	87214905	3.84	4.63128	Conserved
chr1	87294352	87295484	1.61868	1.71277	Conserved
chr1	87327030	87328092	7.01641	4.58897	Conserved
chr1	87572824	87575271	4.17272	4.80292	Conserved
chr1	87620407	87621108	3.46526	3.90549	Conserved
chr1	87755442	87757191	3.5294	4.06165	Conserved
chr1	87763612	87764577	1.98052	2.26165	Conserved
chr1	87852838	87854234	3.1227	3.16176	Conserved
chr1	87900870	87901519	1.50137	2.19579	Conserved
chr1	88006756	88008953	4.6488	4.22777	Conserved
chr1	88013438	88015343	2.04548	2.75561	Conserved
chr1	88070802	88075168	3.39729	4.3611	Conserved
chr1	88103219	88105781	3.56396	2.55556	Conserved
chr1	88108501	88110811	2.46454	2.51213	Conserved
chr1	88134525	88135510	3.14485	3.4552	Conserved
chr1	88140350	88141557	1.7218	2.47616	Conserved
chr1	88164900	88167633	3.0583	2.46785	Conserved
chr1	88180031	88180343	3.042	3.17633	Conserved
chr1	88211991	88214929	5.07794	2.25757	Conserved
chr1	88275739	88280120	2.67849	2.54138	Conserved
chr1	88285597	88286280	1.92756	1.62049	Conserved
chr1	88406322	88408459	5.03061	6.73482	Conserved
chr1	88418781	88419617	2.09632	2.71875	Conserved
chr1	88422326	88422899	2.83289	3.20594	Conserved
chr1	88575792	88576196	1.60076	2.10768	Conserved
chr1	88701331	88702483	2.46539	2.42247	Conserved
chr1	89069702	89071186	2.23943	1.75108	Conserved
chr1	89454079	89455853	2.04226	2.76772	Conserved
chr1	89557078	89558179	1.56019	2.88562	Conserved
chr1	89669607	89670972	2.13685	2.80109	Conserved
chr1	89708783	89709936	1.91667	4.96366	Conserved
chr1	90602753	90604077	2.43146	3.57978	Conserved
chr1	90843442	90843821	2.32549	1.99729	Conserved
chr1	90967811	90969665	3.6493	5.33558	Conserved
chr1	91052533	91055089	5.29272	3.71072	Conserved
chr1	91056675	91058946	3.93846	3.35989	Conserved
chr1	91064567	91065473	2.13069	2.15637	Conserved
chr1	91101113	91103209	2.42738	2.2285	Conserved
chr1	91179729	91180251	2.35178	2.01325	Conserved
chr1	91180937	91181968	1.55879	2.57643	Conserved
chr1	91243975	91245283	1.63759	3.90022	Conserved
chr1	91247978	91251742	2.65391	4.18402	Conserved
chr1	91297825	91302313	3.06751	2.77262	Conserved
chr1	91316833	91318302	1.99068	2.01251	Conserved
chr1	91397909	91399283	3.49623	3.91478	Conserved
chr1	91412468	91414600	2.49727	2.277	Conserved
chr1	91435817	91437612	2.5017	2.45938	Conserved
chr1	91439459	91439893	3.05247	2.57479	Conserved
chr1	91442055	91446947	3.08382	3.07954	Conserved
chr1	91454375	91459355	4.47763	3.42082	Conserved
chr1	91494754	91495257	3.32764	3.88785	Conserved
chr1	91529968	91530664	2.99212	2.19335	Conserved
chr1	91539917	91541373	2.53969	2.19703	Conserved
chr1	91903262	91904673	1.85499	1.78455	Conserved
chr1	92100070	92101025	1.89166	2.44053	Conserved
chr1	92179316	92181288	2.35216	2.25865	Conserved
chr1	92473004	92474341	4.09358	4.33574	Conserved
chr1	92641121	92642218	2.6854	2.41884	Conserved
chr1	92906603	92907792	3.48831	2.56591	Conserved
chr1	92909981	92911893	2.98963	2.7262	Conserved
chr1	92933885	92936974	2.50354	1.93768	Conserved
chr1	93123652	93124014	2.30054	1.8413	Conserved
chr1	93132531	93133415	1.51813	1.57537	Conserved
chr1	93134646	93139021	6.18194	3.06269	Conserved
chr1	93235865	93236307	2.36425	4.21513	Conserved
chr1	93305290	93306176	4.01022	2.77584	Conserved
chr1	93343057	93344108	2.39544	1.9043	Conserved
chr1	93442650	93446203	3.41129	3.54225	Conserved
chr1	93476870	93480154	4.58492	4.63874	Conserved
chr1	93511488	93512942	3.5053	2.14963	Conserved
chr1	93634751	93636421	4.04428	3.6645	Conserved
chr1	93685588	93687385	2.80903	2.6962	Conserved
chr1	93693750	93694077	2.51962	3.12913	Conserved
chr1	93753834	93755567	3.67594	4.15838	Conserved
chr1	93801628	93804335	2.09454	2.00708	Conserved
chr1	93824651	93826098	3.3028	4.51185	Conserved
chr1	95313316	95314540	3.41927	3.53715	Conserved
chr1	97660054	97662813	3.45665	2.08184	Conserved
chr1	97768316	97771643	4.07894	5.31795	Conserved
chr1	98094743	98096054	1.6363	2.7976	Conserved
chr1	101901873	101902822	0.9077	3.46051	MSM-specific
chr1	105114543	105116328	2.65539	2.62613	Conserved
chr1	105175364	105175732	1.67623	2.03859	Conserved
chr1	105178320	105179743	2.14533	1.50179	Conserved
chr1	105355620	105357517	4.32867	3.13306	Conserved
chr1	105663044	105664868	3.33543	2.49568	Conserved
chr1	105780912	105781212	3.1925	1.62144	Conserved
chr1	105907898	105909585	3.04032	3.8461	Conserved
chr1	105925096	105926978	2.00819	2.39585	Conserved
chr1	105971476	105972545	4.20154	4.08399	Conserved
chr1	105988576	105994274	4.6477	4.49697	Conserved
chr1	106169686	106173791	2.52723	2.13692	Conserved
chr1	106192551	106194007	2.35168	2.95602	Conserved
chr1	106713611	106714213	2.67148	2.59078	Conserved
chr1	106758225	106760554	3.37459	3.62697	Conserved
chr1	106774538	106774909	2.61525	2.28387	Conserved
chr1	106795840	106797134	4.29669	3.8346	Conserved
chr1	107589993	107590695	3.90076	2.80661	Conserved
chr1	118310437	118311446	4.65851	4.52097	Conserved
chr1	118321459	118322872	2.99543	2.65252	Conserved
chr1	118387987	118390219	3.05464	2.5501	Conserved
chr1	118459152	118459898	3.64431	3.57029	Conserved
chr1	118613173	118613711	5.34172	1.60515	Conserved
chr1	118627983	118628810	2.02011	4.24931	Conserved
chr1	118658200	118660118	0.571142	3.6851	MSM-specific
chr1	118681829	118684395	1.04899	3.03998	MSM-specific
chr1	119503927	119505293	3.15896	3.06068	Conserved
chr1	119525405	119526689	3.94741	4.19057	Conserved
chr1	119647843	119649092	5.97988	5.24806	Conserved
chr1	119912599	119913706	3.61965	2.49812	Conserved
chr1	120071985	120074380	3.33109	3.19004	Conserved
chr1	120115477	120122117	4.64733	3.58478	Conserved
chr1	120264542	120265743	4.80703	4.04851	Conserved
chr1	121326183	121336334	4.62862	4.70215	Conserved
chr1	121348658	121349306	2.35552	2.49111	Conserved
chr1	121390331	121391034	2.13083	1.84105	Conserved
chr1	121431088	121431913	3.21849	3.49821	Conserved
chr1	121567211	121567902	3.06721	3.12952	Conserved
chr1	125434347	125436377	3.39575	3.63014	Conserved
chr1	125559932	125561687	3.40244	3.2062	Conserved
chr1	125676909	125677503	2.87588	2.38769	Conserved
chr1	127204698	127206295	3.77714	3.2869	Conserved
chr1	127397115	127398178	2.80652	2.52015	Conserved
chr1	127728556	127733326	6.35662	7.25714	Conserved
chr1	127750181	127751412	1.55794	2.13115	Conserved
chr1	127773179	127777190	3.20819	3.68495	Conserved
chr1	127868774	127869566	2.84205	2.92289	Conserved
chr1	128102320	128104209	2.46839	2.22034	Conserved
chr1	128243760	128245621	4.47043	4.29718	Conserved
chr1	128416409	128417573	5.05896	5.81181	Conserved
chr1	130461970	130463158	2.5635	2.38218	Conserved
chr1	130658422	130662040	4.32957	3.30507	Conserved
chr1	130715217	130718587	6.61305	6.17583	Conserved
chr1	130733357	130734570	2.33358	2.47546	Conserved
chr1	130760137	130764890	2.23539	5.41689	Conserved
chr1	130797284	130799341	1.97726	3.43985	Conserved
chr1	130821663	130822866	2.62835	2.87382	Conserved
chr1	130826321	130832979	5.01981	5.98098	Conserved
chr1	130834786	130836219	1.85997	1.96837	Conserved
chr1	130839939	130842259	2.51363	2.94191	Conserved
chr1	131083428	131084340	2.22212	2.31727	Conserved
chr1	131089568	131098107	3.0226	3.18127	Conserved
chr1	131125381	131127038	3.57049	2.86764	Conserved
chr1	131138147	131139708	2.71546	2.69846	Conserved
chr1	131152939	131154086	4.02047	4.35653	Conserved
chr1	131184285	131187010	2.18146	1.83512	Conserved
chr1	131198461	131200002	1.73479	1.77604	Conserved
chr1	131242568	131246446	2.76148	2.22106	Conserved
chr1	131274303	131277480	5.71889	6.3786	Conserved
chr1	131525497	131528768	2.70169	2.3684	Conserved
chr1	131547370	131548661	1.55261	2.18446	Conserved
chr1	131612845	131614439	1.91741	1.50255	Conserved
chr1	131797340	131798273	4.91056	8.26063	Conserved
chr1	131827485	131828657	4.54476	3.15139	Conserved
chr1	131867255	131868134	4.53882	3.59596	Conserved
chr1	131909887	131911974	5.42326	4.66541	Conserved
chr1	131917054	131919709	2.36491	2.88847	Conserved
chr1	131962961	131964073	4.58425	4.43699	Conserved
chr1	131968504	131974135	6.48862	7.33144	Conserved
chr1	131989260	131994157	2.59329	2.63853	Conserved
chr1	132006675	132009316	6.44384	5.74573	Conserved
chr1	132125779	132126542	2.28717	2.29949	Conserved
chr1	132137847	132140136	4.88321	5.32786	Conserved
chr1	132298216	132299573	3.48614	3.04822	Conserved
chr1	132316127	132319028	2.56159	2.93306	Conserved
chr1	132327277	132327712	2.14702	1.60613	Conserved
chr1	132333702	132334655	2.23651	1.77523	Conserved
chr1	132366582	132367710	1.80502	3.99407	Conserved
chr1	132388497	132391414	2.11613	2.96759	Conserved
chr1	132416636	132418349	3.21046	3.09331	Conserved
chr1	132476524	132478183	4.24443	4.38319	Conserved
chr1	132586888	132587497	3.29381	2.41885	Conserved
chr1	133024272	133026132	3.57099	4.2978	Conserved
chr1	133033474	133033905	2.68429	1.77884	Conserved
chr1	133046164	133047662	2.92079	2.46343	Conserved
chr1	133068949	133069815	2.0941	4.31466	Conserved
chr1	133103537	133104804	4.30094	6.41462	Conserved
chr1	133130497	133135779	5.00585	6.7228	Conserved
chr1	133226311	133226845	1.59085	2.53191	Conserved
chr1	133245776	133247825	5.34446	4.08929	Conserved
chr1	133252040	133253157	2.76519	2.1615	Conserved
chr1	133264600	133266196	2.88123	2.27499	Conserved
chr1	133278362	133279662	1.93827	2.65644	Conserved
chr1	133285727	133288645	2.51711	2.28696	Conserved
chr1	133309388	133310993	4.27049	2.34115	Conserved
chr1	133328240	133330078	2.82315	1.92649	Conserved
chr1	133347586	133348280	2.34988	1.90374	Conserved
chr1	133360860	133379430	4.92747	4.93253	Conserved
chr1	133381943	133382442	1.60708	1.9162	Conserved
chr1	133417973	133418791	3.63972	1.9496	Conserved
chr1	133422904	133424438	3.30393	3.78139	Conserved
chr1	133609489	133610325	4.86966	3.62406	Conserved
chr1	133660239	133661930	4.91651	2.97649	Conserved
chr1	133664471	133665213	5.61103	5.27905	Conserved
chr1	133915925	133921371	2.38851	1.96047	Conserved
chr1	133933561	133935284	2.036	1.95795	Conserved
chr1	134060742	134061475	3.17749	2.15831	Conserved
chr1	134077878	134079731	3.5986	3.86793	Conserved
chr1	134092819	134093793	3.33689	2.84892	Conserved
chr1	134098616	134099837	2.52901	1.63393	Conserved
chr1	134217041	134217921	1.77996	2.31119	Conserved
chr1	134220757	134222486	1.51729	1.9088	Conserved
chr1	134232328	134235908	3.22029	3.60131	Conserved
chr1	134237314	134238275	2.38775	1.87362	Conserved
chr1	134360936	134362621	4.68963	4.19284	Conserved
chr1	134414336	134416340	3.91138	3.34645	Conserved
chr1	134455015	134456173	3.87221	4.30086	Conserved
chr1	134493918	134496779	2.6136	2.78767	Conserved
chr1	134556100	134556971	2.65252	1.96303	Conserved
chr1	134559798	134562098	4.44974	3.15893	Conserved
chr1	134955335	134955938	4.15504	4.12803	Conserved
chr1	135146437	135147739	4.83554	3.97237	Conserved
chr1	135169827	135170463	2.50964	2.59475	Conserved
chr1	135282155	135284403	4.26691	3.13023	Conserved
chr1	135311721	135314311	3.81983	3.34189	Conserved
chr1	135429750	135430939	2.93509	2.36123	Conserved
chr1	135686554	135688842	2.67989	1.85948	Conserved
chr1	135728738	135729934	3.59411	2.94072	Conserved
chr1	135766228	135766614	2.38435	2.82402	Conserved
chr1	135818597	135822573	2.50621	2.31967	Conserved
chr1	136007401	136007969	3.25429	1.97581	Conserved
chr1	136018094	136018631	2.6565	2.54031	Conserved
chr1	136140120	136140855	4.67239	2.51202	Conserved
chr1	136344938	136346582	2.69517	2.79045	Conserved
chr1	136414756	136415913	2.77373	3.0449	Conserved
chr1	136538113	136538492	3.15043	2.13237	Conserved
chr1	136624279	136626016	3.73463	3.72668	Conserved
chr1	136628029	136630100	2.14495	2.49451	Conserved
chr1	136669569	136670111	2.82411	4.18567	Conserved
chr1	136685207	136686424	2.0053	2.62893	Conserved
chr1	136692804	136696798	2.52504	3.64864	Conserved
chr1	136698766	136699464	2.40347	4.60743	Conserved
chr1	136910381	136912283	2.36602	1.86689	Conserved
chr1	136925655	136925967	2.69835	2.21948	Conserved
chr1	136945528	136949561	7.09841	7.99878	Conserved
chr1	136957642	136960555	6.99412	6.05485	Conserved
chr1	136965979	136967895	4.3064	3.0129	Conserved
chr1	137010301	137010682	2.19425	2.64356	Conserved
chr1	137020343	137020978	1.86715	2.09576	Conserved
chr1	137898347	137899123	1.98441	2.14162	Conserved
chr1	138174292	138175210	2.89821	2.04939	Conserved
chr1	138322837	138323166	1.78087	3.10082	Conserved
chr1	138609070	138609403	1.525	2.20626	Conserved
chr1	138617252	138620330	3.52592	3.25398	Conserved
chr1	138856087	138856962	3.82063	3.85669	Conserved
chr1	138962973	138964628	3.00833	2.42605	Conserved
chr1	139421753	139423205	4.5998	3.7495	Conserved
chr1	139500853	139503552	3.17124	3.63854	Conserved
chr1	139559105	139560682	4.92018	3.7165	Conserved
chr1	139659351	139661046	4.51928	3.23139	Conserved
chr1	139779504	139781240	4.02384	6.26159	Conserved
chr1	139856192	139859138	5.49901	5.00994	Conserved
chr1	140012627	140015483	1.90363	2.07162	Conserved
chr1	140016871	140019415	4.14885	3.69708	Conserved
chr1	140180023	140183933	4.6335	4.23247	Conserved
chr1	140264936	140267583	2.00004	2.67017	Conserved
chr1	140409240	140410062	2.37194	2.07927	Conserved
chr1	140416083	140416406	2.49722	1.66116	Conserved
chr1	142589099	142589790	2.75211	1.97056	Conserved
chr1	143702195	143703421	2.07691	1.99897	Conserved
chr1	143739677	143740183	3.67795	2.96547	Conserved
chr1	143777325	143778009	3.78653	3.13784	Conserved
chr1	144003113	144004076	2.27082	2.10746	Conserved
chr1	145701266	145701654	2.57823	5.25263	Conserved
chr1	150392097	150394388	3.65457	3.28818	Conserved
chr1	150465758	150466105	2.04825	2.81087	Conserved
chr1	151123950	151124648	1.88347	1.67466	Conserved
chr1	151127613	151135401	4.05373	4.11706	Conserved
chr1	151153107	151153675	1.62998	2.09844	Conserved
chr1	151177609	151178151	2.0643	2.20811	Conserved
chr1	151342677	151346209	4.15735	3.07905	Conserved
chr1	151427321	151429563	5.54161	4.70019	Conserved
chr1	151499774	151501627	3.59221	3.136	Conserved
chr1	151753381	151756220	3.46855	2.32286	Conserved
chr1	152089886	152091190	3.42605	2.38606	Conserved
chr1	152386168	152386599	2.4394	3.54596	Conserved
chr1	152578254	152578605	1.00076	3.18016	MSM-specific
chr1	152622278	152625498	3.52365	3.02263	Conserved
chr1	152766682	152767528	4.51012	3.05099	Conserved
chr1	152901829	152904568	3.3055	2.45842	Conserved
chr1	153331957	153333711	2.58635	1.98381	Conserved
chr1	153486957	153488004	3.29585	4.38961	Conserved
chr1	153697061	153698875	1.79413	2.52054	Conserved
chr1	153701876	153703266	1.53006	2.73498	Conserved
chr1	153740384	153742891	2.95509	4.85194	Conserved
chr1	153751892	153753023	2.25265	3.22389	Conserved
chr1	153898617	153902733	3.57915	3.8417	Conserved
chr1	154117496	154118852	2.00494	4.10069	Conserved
chr1	155075233	155075528	1.88123	2.42955	Conserved
chr1	155082900	155084526	3.57401	2.84751	Conserved
chr1	155097756	155099598	4.35776	4.2794	Conserved
chr1	155158136	155159439	2.6608	1.92476	Conserved
chr1	155274781	155277144	2.08707	2.21118	Conserved
chr1	155416518	155417364	3.2934	2.99274	Conserved
chr1	155558114	155559022	4.71367	3.65852	Conserved
chr1	155795229	155795967	1.90656	3.06413	Conserved
chr1	155808725	155813707	4.18238	4.83122	Conserved
chr1	155971842	155974447	4.40223	3.65588	Conserved
chr1	156034728	156037652	4.56669	4.07	Conserved
chr1	156040880	156043608	3.07548	2.6471	Conserved
chr1	156473861	156474201	3.87201	1.46109	B6-specific
chr1	156558582	156559385	3.25259	4.11169	Conserved
chr1	156673429	156674668	3.51843	2.12319	Conserved
chr1	156718192	156719493	2.25828	1.93478	Conserved
chr1	156938504	156940127	3.46076	2.22912	Conserved
chr1	156978487	156979594	1.75306	3.31891	Conserved
chr1	157080811	157081577	2.1058	1.58073	Conserved
chr1	157253583	157254579	2.23636	2.64313	Conserved
chr1	157411471	157413158	3.17678	2.37709	Conserved
chr1	157458774	157459081	4.88072	2.25144	Conserved
chr1	157525348	157528371	6.19626	7.40416	Conserved
chr1	159231459	159233240	2.99835	3.34037	Conserved
chr1	160043765	160046420	4.43547	2.1221	Conserved
chr1	160195261	160195861	2.95678	4.30997	Conserved
chr1	160211987	160213813	4.84926	5.50256	Conserved
chr1	160791224	160793503	5.1928	4.28383	Conserved
chr1	160905836	160907285	3.87519	2.67292	Conserved
chr1	160978431	160983004	4.18987	6.6278	Conserved
chr1	160985290	160991337	6.84229	6.20124	Conserved
chr1	161034129	161036815	3.53188	2.69321	Conserved
chr1	161070256	161072146	2.54249	1.86356	Conserved
chr1	161130606	161131796	3.15724	3.04242	Conserved
chr1	161195468	161196124	2.08301	1.70029	Conserved
chr1	161247557	161251170	5.65653	5.74884	Conserved
chr1	161267380	161268947	2.03172	2.47382	Conserved
chr1	161876008	161877638	1.70061	2.2582	Conserved
chr1	161969187	161969932	3.67685	3.92023	Conserved
chr1	162004917	162005722	3.04866	2.675	Conserved
chr1	162217702	162218459	3.31218	5.86191	Conserved
chr1	162548024	162549011	2.79283	3.07332	Conserved
chr1	162570356	162571364	2.46996	2.61359	Conserved
chr1	162738505	162740867	3.87745	2.89682	Conserved
chr1	162812794	162814025	2.59117	4.73005	Conserved
chr1	162857051	162866597	4.79252	5.26363	Conserved
chr1	162871586	162872388	2.21653	2.01257	Conserved
chr1	162895773	162898845	2.90534	2.62436	Conserved
chr1	162966502	162966978	3.90072	2.69423	Conserved
chr1	162981576	162988500	2.20539	3.93927	Conserved
chr1	163403235	163403975	3.81245	3.07883	Conserved
chr1	163929640	163931447	4.83392	3.85174	Conserved
chr1	163994831	163995518	3.98202	3.50906	Conserved
chr1	164145689	164155570	4.05913	3.65472	Conserved
chr1	164158320	164160091	1.96787	3.11352	Conserved
chr1	164162353	164163792	2.43098	2.28659	Conserved
chr1	164219801	164220781	1.73293	1.55609	Conserved
chr1	164224079	164229526	1.89959	1.8114	Conserved
chr1	164247233	164253928	6.16617	4.33595	Conserved
chr1	164306706	164308017	2.87348	2.35954	Conserved
chr1	164420302	164420601	2.25303	2.19552	Conserved
chr1	164450040	164450416	1.2079	3.58946	MSM-specific
chr1	164454974	164461442	3.53696	3.9683	Conserved
chr1	164787785	164788410	2.42195	1.82321	Conserved
chr1	164898640	164900127	3.54644	2.93069	Conserved
chr1	165193399	165194953	3.07274	3.49714	Conserved
chr1	165229864	165230520	3.12897	2.12433	Conserved
chr1	165236058	165237736	3.77038	3.13395	Conserved
chr1	165421824	165422219	4.26092	1.51423	Conserved
chr1	165458867	165464290	4.78121	5.15006	Conserved
chr1	165468003	165470405	2.01888	2.12677	Conserved
chr1	165502677	165503775	2.5424	2.35234	Conserved
chr1	165595168	165595506	3.50605	1.94313	Conserved
chr1	165615589	165618227	2.46784	1.58909	Conserved
chr1	165641366	165643180	3.83511	2.62701	Conserved
chr1	165706402	165708567	3.49478	4.02538	Conserved
chr1	165717345	165718862	2.82635	2.01932	Conserved
chr1	165763237	165770744	4.12229	2.98374	Conserved
chr1	166001068	166003730	2.74888	2.96775	Conserved
chr1	166378334	166380423	3.77376	3.52256	Conserved
chr1	166409527	166410153	2.79568	1.72519	Conserved
chr1	167284673	167285037	2.57005	3.54225	Conserved
chr1	167307942	167309255	4.13329	6.12626	Conserved
chr1	167349391	167351992	4.70461	4.75779	Conserved
chr1	167374790	167375569	2.6222	1.53532	Conserved
chr1	167393890	167394759	5.01444	3.69953	Conserved
chr1	167618263	167618941	5.59382	4.95454	Conserved
chr1	168432501	168433107	2.71675	2.93545	Conserved
chr1	169531686	169532098	2.53836	2.0468	Conserved
chr1	170174045	170175707	4.62603	4.42263	Conserved
chr1	170214631	170215748	3.92093	2.85349	Conserved
chr1	170255052	170255748	4.57123	4.99312	Conserved
chr1	170588961	170590380	2.96491	3.31439	Conserved
chr1	170867165	170868911	3.50421	3.40759	Conserved
chr1	170882727	170885713	3.4297	2.87565	Conserved
chr1	170972512	170976283	2.07765	2.4004	Conserved
chr1	171038114	171038520	3.01115	3.12791	Conserved
chr1	171044537	171044962	3.2908	2.61205	Conserved
chr1	171058797	171059294	3.02113	2.1971	Conserved
chr1	171109520	171112089	2.37343	2.0654	Conserved
chr1	171113570	171114484	3.82557	3.68233	Conserved
chr1	171149867	171151247	4.24989	6.48279	Conserved
chr1	171168410	171169432	1.61503	2.53823	Conserved
chr1	171202982	171204947	1.73862	2.37161	Conserved
chr1	171212499	171217031	5.48386	6.89617	Conserved
chr1	171221098	171229791	3.54249	3.6823	Conserved
chr1	171232756	171233995	2.3415	2.59425	Conserved
chr1	171246274	171247888	4.77577	4.63242	Conserved
chr1	171269848	171271027	3.59242	2.83302	Conserved
chr1	171280617	171281824	3.05526	3.06934	Conserved
chr1	171287470	171287942	5.18948	5.18318	Conserved
chr1	171293637	171295276	3.84567	4.62173	Conserved
chr1	171328200	171330674	4.36846	4.98328	Conserved
chr1	171343482	171346432	4.21657	5.83782	Conserved
chr1	171411019	171412503	5.36043	4.00047	Conserved
chr1	171437544	171441386	2.95254	2.72136	Conserved
chr1	171502886	171504562	3.53092	3.43008	Conserved
chr1	171840444	171841330	3.31021	3.3465	Conserved
chr1	172082061	172083629	4.7594	5.95746	Conserved
chr1	172126741	172128183	4.43471	6.02212	Conserved
chr1	172147430	172149746	5.57035	6.27383	Conserved
chr1	172205754	172206654	2.78481	2.77228	Conserved
chr1	172309837	172313018	2.39684	2.79827	Conserved
chr1	172375837	172377142	4.03126	2.86973	Conserved
chr1	172500273	172503278	2.43953	3.33816	Conserved
chr1	172632208	172633653	3.68551	3.0282	Conserved
chr1	172650825	172653069	3.20634	3.11255	Conserved
chr1	172697171	172701885	4.5292	4.06253	Conserved
chr1	172706601	172706943	1.77191	3.53534	Conserved
chr1	172894369	172895597	2.85401	3.36201	Conserved
chr1	172989145	172991488	2.95679	2.67951	Conserved
chr1	173608816	173609391	3.28333	1.57227	Conserved
chr1	173740264	173742210	4.18765	1.71672	Conserved
chr1	173765368	173767456	3.25485	2.42052	Conserved
chr1	173801759	173802641	5.23944	2.98837	Conserved
chr1	173878652	173880408	2.97767	2.63592	Conserved
chr1	173912292	173912942	2.19055	1.56941	Conserved
chr1	173941345	173942808	3.21735	2.58511	Conserved
chr1	174906915	174909227	1.68065	3.07993	Conserved
chr1	174920151	174922074	3.2809	5.08033	Conserved
chr1	175622866	175626182	3.5199	4.33843	Conserved
chr1	175629741	175635261	4.2172	4.83836	Conserved
chr1	175646510	175647735	2.31467	2.10812	Conserved
chr1	175692224	175692789	2.2446	3.36583	Conserved
chr1	175880477	175880905	7.69526	3.90778	Conserved
chr1	176812745	176815206	3.95821	3.92628	Conserved
chr1	176818526	176818855	1.88126	3.13371	Conserved
chr1	177258681	177258997	2.65527	3.92308	Conserved
chr1	177338584	177340054	1.99946	1.97376	Conserved
chr1	177441120	177443404	2.80706	2.22054	Conserved
chr1	177458569	177459340	3.0469	2.66246	Conserved
chr1	177795607	177797059	2.87685	2.29558	Conserved
chr1	177983469	177984199	4.55782	4.0824	Conserved
chr1	178186873	178189076	3.20134	3.04996	Conserved
chr1	178219032	178220085	1.74308	2.30828	Conserved
chr1	178317235	178320616	5.5018	5.76285	Conserved
chr1	178329380	178330730	1.87255	1.71099	Conserved
chr1	178332915	178338908	4.90002	4.78468	Conserved
chr1	178368530	178369795	5.10314	4.93421	Conserved
chr1	178405331	178406913	6.94232	6.77821	Conserved
chr1	179517250	179517995	2.55421	2.9568	Conserved
chr1	179545308	179547727	4.68823	3.60928	Conserved
chr1	179559655	179561098	2.8617	1.64961	Conserved
chr1	179667790	179668714	2.0799	1.75248	Conserved
chr1	179802145	179804893	3.76686	2.49985	Conserved
chr1	179835855	179837255	3.13779	1.51713	Conserved
chr1	179847916	179848908	3.09087	3.331	Conserved
chr1	179959083	179961244	4.27967	3.6873	Conserved
chr1	180175322	180177211	1.80085	2.51773	Conserved
chr1	180182407	180183163	1.64732	2.24477	Conserved
chr1	180189211	180197771	5.98131	4.34644	Conserved
chr1	180209272	180212641	2.33252	1.87488	Conserved
chr1	180214827	180217654	2.37029	2.28747	Conserved
chr1	180220592	180222664	2.43595	2.00791	Conserved
chr1	180225576	180230718	7.14392	3.0678	Conserved
chr1	180245259	180246645	1.75063	2.85628	Conserved
chr1	180249779	180251416	1.73432	2.50742	Conserved
chr1	180255322	180257031	4.02041	3.71658	Conserved
chr1	180329907	180332213	2.7725	3.70706	Conserved
chr1	180386972	180388016	3.17805	2.33048	Conserved
chr1	180568577	180569688	2.30453	2.53654	Conserved
chr1	180641339	180641990	3.76509	3.93241	Conserved
chr1	180713891	180715045	1.51299	2.48765	Conserved
chr1	180720151	180720464	2.84004	2.02964	Conserved
chr1	180725338	180727117	3.97646	3.73306	Conserved
chr1	180767882	180768643	3.48364	2.73561	Conserved
chr1	180777447	180778702	4.01577	3.03682	Conserved
chr1	180811725	180814669	3.50573	2.8325	Conserved
chr1	180847938	180848789	3.05624	2.33428	Conserved
chr1	180850340	180851961	3.40546	3.62546	Conserved
chr1	180903846	180904806	2.23443	2.05938	Conserved
chr1	180941678	180943084	4.21448	3.83589	Conserved
chr1	180980405	180981430	4.27409	1.67848	Conserved
chr1	181004956	181006000	2.25473	2.29551	Conserved
chr1	181014940	181018025	3.34389	2.47985	Conserved
chr1	181035639	181038652	2.3279	3.10088	Conserved
chr1	181143602	181145596	3.35779	3.62041	Conserved
chr1	181151026	181151543	3.84264	4.19926	Conserved
chr1	181210188	181213280	5.98502	5.02678	Conserved
chr1	181255898	181259576	4.62248	4.40721	Conserved
chr1	181841390	181842981	2.76913	2.95769	Conserved
chr1	182124601	182125752	3.76549	2.79008	Conserved
chr1	182267982	182268895	2.31048	1.86024	Conserved
chr1	182270734	182271817	3.67124	3.35717	Conserved
chr1	182280481	182283113	3.01244	3.84981	Conserved
chr1	182340750	182342042	2.97286	4.79265	Conserved
chr1	182408253	182410649	4.07475	4.68649	Conserved
chr1	182412241	182413913	1.82118	2.91048	Conserved
chr1	182460476	182461976	2.61866	1.90112	Conserved
chr1	182479191	182479514	1.8989	1.98134	Conserved
chr1	182516751	182518019	4.4235	2.68639	Conserved
chr1	182562606	182563788	1.86009	3.38508	Conserved
chr1	182763651	182765938	0.877984	4.99274	MSM-specific
chr1	182823591	182824636	0.624331	3.69961	MSM-specific
chr1	182954728	182955177	3.96208	6.63026	Conserved
chr1	182956971	182958334	2.83371	2.614	Conserved
chr1	182959602	182960269	2.43754	3.02955	Conserved
chr1	183220893	183221468	4.77334	2.52097	Conserved
chr1	183296501	183297370	4.69739	4.44913	Conserved
chr1	183344860	183345848	3.00776	5.55194	Conserved
chr1	183368150	183370145	6.62637	4.02872	Conserved
chr1	183378135	183379255	2.15105	1.50679	Conserved
chr1	183382974	183383274	2.60655	2.40011	Conserved
chr1	183385225	183386247	2.5884	2.29553	Conserved
chr1	183388560	183389535	2.17792	2.30614	Conserved
chr1	183438629	183439168	3.39773	3.03158	Conserved
chr1	184033131	184035095	4.91999	5.23987	Conserved
chr1	184058070	184059162	1.54188	2.2971	Conserved
chr1	184728440	184736016	2.60446	3.00511	Conserved
chr1	184807346	184813117	7.00196	6.90049	Conserved
chr1	184822741	184827922	3.4218	3.23472	Conserved
chr1	184838038	184839584	2.02357	2.01898	Conserved
chr1	184843609	184847003	4.86671	5.86046	Conserved
chr1	184851056	184853826	4.06554	3.1603	Conserved
chr1	184858588	184858908	4.32572	3.54472	Conserved
chr1	184869720	184876054	2.13208	4.29004	Conserved
chr1	184879018	184883358	5.74372	6.36016	Conserved
chr1	185203004	185204847	3.4653	2.91032	Conserved
chr1	185328675	185329446	3.10081	4.38649	Conserved
chr1	185331678	185332895	3.4191	4.10483	Conserved
chr1	185362379	185364297	4.65304	3.95213	Conserved
chr1	185454911	185457309	5.44984	3.83715	Conserved
chr1	186116685	186117688	2.15575	3.04351	Conserved
chr1	186748928	186750061	3.24541	5.34852	Conserved
chr1	187214512	187216400	3.51596	3.24293	Conserved
chr1	187608704	187610022	3.45209	2.72559	Conserved
chr1	187662338	187663034	2.17851	3.09828	Conserved
chr1	187997657	187997970	2.6656	2.07105	Conserved
chr1	189006991	189008180	3.85266	3.27333	Conserved
chr1	189727370	189728741	5.77702	4.11294	Conserved
chr1	189921727	189922930	2.4734	2.31351	Conserved
chr1	189985221	189986007	2.58923	2.34198	Conserved
chr1	190041224	190047381	2.70912	2.04461	Conserved
chr1	190048440	190048834	1.74988	2.00289	Conserved
chr1	190059315	190059849	4.48891	2.16402	Conserved
chr1	190105714	190108039	2.55644	2.1704	Conserved
chr1	190130402	190130800	1.78641	2.04336	Conserved
chr1	190166941	190177069	6.93863	5.04027	Conserved
chr1	190796963	190798237	2.00822	1.84833	Conserved
chr1	190834833	190835246	2.18784	2.36692	Conserved
chr1	190911281	190911815	3.87527	3.04908	Conserved
chr1	190927921	190929584	2.9302	3.44444	Conserved
chr1	191025406	191026166	2.16726	1.88946	Conserved
chr1	191062372	191062996	5.05251	3.93881	Conserved
chr1	191182637	191184117	2.95055	2.16745	Conserved
chr1	191223945	191225270	3.70943	3.35705	Conserved
chr1	191280947	191281283	0.707778	2.71113	MSM-specific
chr1	191312583	191313304	2.81527	3.87832	Conserved
chr1	191317524	191318200	3.56358	2.35696	Conserved
chr1	191325979	191326518	2.44136	4.27878	Conserved
chr1	191393023	191398202	5.06131	3.59376	Conserved
chr1	191420637	191421499	2.69062	2.60413	Conserved
chr1	191432108	191432564	2.97373	1.63908	Conserved
chr1	191443837	191446915	3.50603	2.15788	Conserved
chr1	191480005	191480568	2.62233	2.54519	Conserved
chr1	191574744	191576571	2.95377	2.10821	Conserved
chr1	191717327	191719741	5.12616	5.43603	Conserved
chr1	191881219	191881544	2.7264	0.775444	B6-specific
chr1	191905867	191908541	2.68909	2.38067	Conserved
chr1	191910647	191911642	2.13813	2.49893	Conserved
chr1	191955883	191957881	4.5824	4.84469	Conserved
chr1	191989689	191990510	3.86098	2.66751	Conserved
chr1	192091644	192092582	6.05884	3.59435	Conserved
chr1	192136214	192138909	4.15189	2.60093	Conserved
chr1	192559141	192559526	1.58737	3.53108	Conserved
chr1	192612173	192612779	2.40154	2.12675	Conserved
chr1	192770052	192771303	4.52496	3.57298	Conserved
chr1	193129549	193130237	3.53726	5.08024	Conserved
chr1	193152708	193158184	4.8631	5.48142	Conserved
chr1	193172640	193174376	4.4244	4.96541	Conserved
chr1	193205394	193206158	2.2687	2.70352	Conserved
chr1	193241094	193242331	3.98971	4.6819	Conserved
chr1	193271030	193274424	5.55975	4.18497	Conserved
chr1	193310768	193311706	3.89232	1.5378	Conserved
chr1	193315895	193316477	1.50093	1.51422	Conserved
chr1	193325831	193327774	3.00208	1.60718	Conserved
chr1	194361130	194364788	1.96104	1.79908	Conserved
chr1	194371325	194374287	1.90964	4.73516	Conserved
chr1	194482262	194482782	3.05037	1.65629	Conserved
chr1	194619045	194621486	3.78166	2.7187	Conserved
chr1	194879808	194880151	2.51733	2.3168	Conserved
chr1	194976020	194977269	3.78299	3.08467	Conserved
chr1	195016600	195018224	5.93314	6.2888	Conserved
chr1	195091333	195092348	3.34012	3.20756	Conserved
chr1	195130570	195132055	5.61916	5.24639	Conserved
chr1	195241567	195241886	7.03359	6.5427	Conserved
chr10	3540276	3541172	4.01873	3.68589	Conserved
chr10	3717832	3718900	4.30078	2.19254	Conserved
chr10	3740429	3741624	2.58332	2.1688	Conserved
chr10	4079349	4080491	2.52116	3.01957	Conserved
chr10	4334186	4334693	2.77393	2.31627	Conserved
chr10	4386282	4388945	2.68987	2.70533	Conserved
chr10	4431452	4433517	4.01672	3.78812	Conserved
chr10	4611440	4613498	4.33884	5.0503	Conserved
chr10	4620568	4621677	2.18706	2.0075	Conserved
chr10	4624332	4626073	2.03582	2.37978	Conserved
chr10	4672222	4673732	1.90137	2.15237	Conserved
chr10	5192919	5195455	3.44939	2.51588	Conserved
chr10	5593846	5595311	5.71545	4.27667	Conserved
chr10	5805717	5806459	2.66647	1.68944	Conserved
chr10	5823165	5824723	2.93016	2.10498	Conserved
chr10	7210209	7213392	4.72633	3.22322	Conserved
chr10	7662587	7664553	3.88445	2.99076	Conserved
chr10	7667166	7667878	2.14427	2.14996	Conserved
chr10	7679550	7682246	5.02264	4.02731	Conserved
chr10	7726028	7726605	2.534	2.04736	Conserved
chr10	7780278	7781303	3.48567	3.2574	Conserved
chr10	7792326	7793647	3.36493	3.70584	Conserved
chr10	7831830	7833042	2.4374	3.32649	Conserved
chr10	7841595	7842389	1.97681	2.39193	Conserved
chr10	7954915	7956954	4.44221	3.69571	Conserved
chr10	8086168	8090679	2.48711	2.91374	Conserved
chr10	8785974	8787301	1.67417	2.48137	Conserved
chr10	8873438	8874485	1.97374	1.77594	Conserved
chr10	8883577	8887215	4.28203	3.85419	Conserved
chr10	8944983	8945362	3.79302	1.07575	B6-specific
chr10	9900513	9901768	2.49967	2.99466	Conserved
chr10	10556332	10558237	3.75449	5.23839	Conserved
chr10	11149491	11150238	3.10525	2.90491	Conserved
chr10	11280375	11282508	4.04763	5.3176	Conserved
chr10	11342948	11344297	4.35053	4.67255	Conserved
chr10	12867385	12869957	5.43155	3.64536	Conserved
chr10	12922594	12923569	2.61492	2.42714	Conserved
chr10	13007996	13009031	1.76863	2.21235	Conserved
chr10	13192312	13193189	3.63988	3.81234	Conserved
chr10	13323592	13324049	3.11293	1.64898	Conserved
chr10	13501094	13501680	3.10491	3.81028	Conserved
chr10	13552527	13553960	2.61326	2.59511	Conserved
chr10	13868446	13869348	2.03003	2.25566	Conserved
chr10	13963658	13968249	5.48442	3.7382	Conserved
chr10	13982319	13984219	3.32448	3.07223	Conserved
chr10	14704821	14705452	3.303	2.36939	Conserved
chr10	17721475	17725313	5.1461	4.22977	Conserved
chr10	17726517	17727975	1.72588	2.36348	Conserved
chr10	17946995	17948719	2.76467	2.53256	Conserved
chr10	18021869	18023346	3.7265	3.63441	Conserved
chr10	18055503	18056918	2.7728	3.04938	Conserved
chr10	18065737	18066209	2.00362	1.8785	Conserved
chr10	18197061	18197469	1.04483	3.17168	MSM-specific
chr10	18234293	18235232	3.61609	3.45236	Conserved
chr10	18318179	18319333	3.5594	2.72318	Conserved
chr10	18370683	18371945	3.34224	2.59324	Conserved
chr10	18399961	18401185	1.99096	1.79698	Conserved
chr10	18407068	18409446	3.14499	1.6062	Conserved
chr10	18844071	18845966	3.92053	2.48715	Conserved
chr10	19014291	19015900	3.05114	2.98868	Conserved
chr10	19185800	19186110	2.58864	1.98411	Conserved
chr10	19591503	19593142	3.22224	2.32009	Conserved
chr10	19906142	19908559	2.74114	3.03308	Conserved
chr10	19933171	19937841	4.51961	6.31748	Conserved
chr10	19945513	19947900	1.95411	2.41005	Conserved
chr10	19948609	19949086	1.97766	2.18254	Conserved
chr10	19990846	19991732	1.70106	1.5241	Conserved
chr10	20045447	20046913	1.81883	2.78191	Conserved
chr10	20070127	20072448	1.97862	3.01994	Conserved
chr10	20076501	20078178	1.94533	2.83038	Conserved
chr10	20148356	20150407	4.08151	1.95696	Conserved
chr10	20169114	20170600	2.81467	2.14006	Conserved
chr10	20311241	20313895	5.57807	5.0022	Conserved
chr10	20471995	20472908	2.84098	2.20271	Conserved
chr10	20486641	20487121	2.55673	2.55034	Conserved
chr10	20517052	20518491	3.0244	0.987304	B6-specific
chr10	20547109	20548935	3.30663	3.26635	Conserved
chr10	20724421	20725376	2.20333	1.77812	Conserved
chr10	20775983	20776495	2.18424	1.54114	Conserved
chr10	21295400	21297456	2.63876	3.6907	Conserved
chr10	21376685	21380374	5.99917	6.27368	Conserved
chr10	21410975	21411368	1.10696	3.59016	MSM-specific
chr10	21441280	21445194	1.71266	1.76144	Conserved
chr10	21991929	21997533	3.63733	3.49466	Conserved
chr10	22148268	22149425	3.26701	3.65791	Conserved
chr10	22730357	22732138	4.77018	3.85431	Conserved
chr10	23786460	23788527	3.81911	4.17814	Conserved
chr10	23796735	23797596	6.18892	4.99467	Conserved
chr10	23811964	23812271	1.72362	1.52716	Conserved
chr10	23851464	23853023	3.96591	3.71984	Conserved
chr10	23894449	23895508	4.06709	1.60894	Conserved
chr10	24149345	24150164	3.4492	3.12446	Conserved
chr10	24534345	24535738	3.12178	2.2592	Conserved
chr10	24595630	24596201	3.10844	2.0251	Conserved
chr10	24711052	24712573	3.63066	3.81049	Conserved
chr10	24835975	24836484	1.94236	2.01694	Conserved
chr10	24842383	24842734	2.25514	2.85011	Conserved
chr10	24869561	24870611	3.21052	2.78398	Conserved
chr10	24919926	24928561	4.92986	5.74235	Conserved
chr10	24947297	24952959	3.15081	3.47287	Conserved
chr10	24956546	24959946	2.47956	4.36707	Conserved
chr10	25359405	25361504	2.35231	1.63689	Conserved
chr10	25533567	25537404	6.67861	6.78118	Conserved
chr10	25538965	25540349	3.11193	2.39497	Conserved
chr10	26373407	26375884	2.95598	2.02796	Conserved
chr10	26772163	26773389	2.90983	2.20668	Conserved
chr10	27133443	27133791	1.707	2.90522	Conserved
chr10	28074055	28076808	5.61459	6.07652	Conserved
chr10	28105546	28105847	2.9397	2.58566	Conserved
chr10	28459594	28460480	1.61637	1.88269	Conserved
chr10	29312628	29314150	3.76173	3.34244	Conserved
chr10	29360980	29362732	4.82194	4.0751	Conserved
chr10	30200035	30200554	4.00752	1.88189	Conserved
chr10	30600127	30601101	4.8698	2.20899	Conserved
chr10	30617456	30619039	4.67373	4.48081	Conserved
chr10	30803218	30803663	2.55067	2.7628	Conserved
chr10	31313432	31313805	3.09953	1.743	Conserved
chr10	31445380	31446239	2.60247	4.81209	Conserved
chr10	31525432	31526326	2.19274	2.70779	Conserved
chr10	31551459	31553081	1.74611	2.83829	Conserved
chr10	31606245	31610188	4.44298	5.60469	Conserved
chr10	33783685	33786639	1.05236	4.70197	MSM-specific
chr10	33817203	33817601	1.57683	2.39961	Conserved
chr10	33856440	33860277	2.48075	1.83127	Conserved
chr10	33905199	33905525	1.69279	2.48626	Conserved
chr10	33950462	33951238	3.85035	5.65889	Conserved
chr10	34018787	34020296	2.71278	2.03442	Conserved
chr10	34127306	34129253	2.05706	2.55997	Conserved
chr10	34206392	34208313	3.37073	3.60467	Conserved
chr10	34281887	34283390	3.25812	3.3753	Conserved
chr10	34417690	34418821	3.46927	3.67845	Conserved
chr10	34483596	34484706	4.17784	2.8195	Conserved
chr10	36973877	36975285	3.23696	3.80738	Conserved
chr10	37136862	37140897	3.09215	2.5761	Conserved
chr10	39133835	39134222	1.43293	3.81059	MSM-specific
chr10	39165688	39166679	2.66875	2.08371	Conserved
chr10	39369013	39370494	2.68105	2.81503	Conserved
chr10	39612393	39615403	3.4003	4.04178	Conserved
chr10	39624400	39625641	1.90044	2.09693	Conserved
chr10	39730881	39733310	5.04349	3.55763	Conserved
chr10	39897823	39899160	2.40891	4.00596	Conserved
chr10	39959069	39960211	6.38842	4.09954	Conserved
chr10	40023993	40025330	6.96193	4.63087	Conserved
chr10	40061532	40064591	2.51351	2.81143	Conserved
chr10	40068381	40069999	1.76401	2.82748	Conserved
chr10	40077059	40079541	1.61042	2.35579	Conserved
chr10	40093479	40096054	1.97692	1.77637	Conserved
chr10	40118385	40120245	1.68822	2.65433	Conserved
chr10	40124740	40126283	3.09219	2.92867	Conserved
chr10	40138115	40142221	3.39653	3.86491	Conserved
chr10	40161536	40162611	2.45702	1.92734	Conserved
chr10	40163651	40165436	4.82864	4.47139	Conserved
chr10	40177345	40177743	4.47422	2.36022	Conserved
chr10	40246444	40247400	2.49367	1.58175	Conserved
chr10	40256950	40258914	3.1799	2.22069	Conserved
chr10	40300587	40302931	3.04473	3.41282	Conserved
chr10	40348859	40350146	3.22726	3.28408	Conserved
chr10	40494432	40494826	2.67939	2.54382	Conserved
chr10	40499384	40500644	3.23279	4.00688	Conserved
chr10	40516192	40517011	1.98759	1.83181	Conserved
chr10	40629389	40631646	3.18771	3.95504	Conserved
chr10	40882257	40884173	3.95258	4.57886	Conserved
chr10	41302536	41303786	1.8915	2.25758	Conserved
chr10	41449688	41451194	4.63042	3.30492	Conserved
chr10	41489628	41490849	3.74011	3.04997	Conserved
chr10	41518383	41522145	4.32154	4.3423	Conserved
chr10	41551982	41555049	5.83724	4.94371	Conserved
chr10	41558702	41559300	1.9968	2.14033	Conserved
chr10	41604742	41606015	2.75787	1.73648	Conserved
chr10	41809353	41811283	3.5284	3.52001	Conserved
chr10	41887078	41888185	3.37559	2.80661	Conserved
chr10	42092316	42093054	1.65178	1.6748	Conserved
chr10	42224850	42226238	2.16067	3.26543	Conserved
chr10	42230532	42231631	1.57897	1.95635	Conserved
chr10	42250764	42252389	2.22859	2.32431	Conserved
chr10	42267804	42271469	2.18156	2.70115	Conserved
chr10	42272664	42278771	5.16502	6.59386	Conserved
chr10	42477549	42478852	4.66071	4.3694	Conserved
chr10	42501500	42503114	3.54595	3.64813	Conserved
chr10	42679012	42679338	3.26325	2.3585	Conserved
chr10	42714384	42715930	2.9409	1.7998	Conserved
chr10	42760924	42763875	3.93927	3.41116	Conserved
chr10	42862092	42862506	2.98676	3.1294	Conserved
chr10	43220476	43222219	5.18284	3.70888	Conserved
chr10	43363426	43364270	1.57642	2.44366	Conserved
chr10	43477995	43480597	3.40306	2.98373	Conserved
chr10	43483402	43483801	5.18078	2.54054	Conserved
chr10	43490532	43490900	2.14733	2.48965	Conserved
chr10	43516695	43519379	3.09527	3.50215	Conserved
chr10	43538853	43540944	3.91862	3.54981	Conserved
chr10	43742516	43742940	1.76192	3.06563	Conserved
chr10	43901075	43902369	2.81593	2.90411	Conserved
chr10	43927988	43929483	2.0253	2.52134	Conserved
chr10	44002465	44004412	4.72336	5.36224	Conserved
chr10	44005840	44006372	4.53898	3.17058	Conserved
chr10	44267665	44270145	3.3657	3.26736	Conserved
chr10	44427479	44427803	2.3439	3.30126	Conserved
chr10	45000316	45000903	2.93985	3.02837	Conserved
chr10	45017246	45017890	3.86792	2.15106	Conserved
chr10	45066348	45067907	4.47579	3.16266	Conserved
chr10	45577872	45578169	5.41269	2.94688	Conserved
chr10	47452630	47455299	1.60686	2.10081	Conserved
chr10	50425172	50427034	1.9048	1.95043	Conserved
chr10	50591783	50593577	5.69675	3.9488	Conserved
chr10	50763104	50764017	2.74095	2.47325	Conserved
chr10	52232597	52234619	2.3935	2.37321	Conserved
chr10	52361476	52361904	4.04152	2.86746	Conserved
chr10	52380857	52383066	3.09394	3.11963	Conserved
chr10	52416955	52418833	2.85821	2.5764	Conserved
chr10	53364334	53366502	1.91989	1.84392	Conserved
chr10	53377122	53380244	7.98004	7.69441	Conserved
chr10	53382394	53383898	3.3276	4.65994	Conserved
chr10	53397668	53398749	4.59439	1.70485	Conserved
chr10	53406676	53408155	2.38197	2.36801	Conserved
chr10	53596019	53598077	2.95936	2.2366	Conserved
chr10	53629453	53630630	2.48529	2.75881	Conserved
chr10	53929958	53930814	1.84167	2.73008	Conserved
chr10	54070596	54076388	4.70606	4.49146	Conserved
chr10	56106907	56107445	2.37055	3.80515	Conserved
chr10	56228424	56229163	2.75139	2.44301	Conserved
chr10	56377374	56380051	3.42502	2.72208	Conserved
chr10	57486413	57489157	4.05175	4.29409	Conserved
chr10	57498011	57500841	1.83106	2.26506	Conserved
chr10	57531388	57532642	4.16378	3.51192	Conserved
chr10	57794407	57796370	4.69706	3.58486	Conserved
chr10	58254828	58256412	3.01367	2.62307	Conserved
chr10	58323728	58324204	1.73626	2.29087	Conserved
chr10	58445976	58447816	4.46462	3.70629	Conserved
chr10	58497401	58498914	3.49699	2.37284	Conserved
chr10	59220971	59222947	3.75429	2.6694	Conserved
chr10	59277205	59277882	2.58844	2.4215	Conserved
chr10	59322801	59324524	3.72797	4.55237	Conserved
chr10	59331783	59332436	1.50663	2.51406	Conserved
chr10	59381978	59383538	2.13091	3.24946	Conserved
chr10	59403023	59404790	6.62955	5.40481	Conserved
chr10	59439327	59441761	3.09807	2.706	Conserved
chr10	59442949	59443362	2.4057	1.9826	Conserved
chr10	59615762	59616636	3.60451	2.8139	Conserved
chr10	59702622	59703038	5.19057	3.73694	Conserved
chr10	59768196	59769324	2.49289	2.21593	Conserved
chr10	59784861	59786306	1.84711	2.70002	Conserved
chr10	59879110	59881887	5.22224	5.68383	Conserved
chr10	59899032	59900560	2.0072	4.01251	Conserved
chr10	59915866	59917138	2.09225	2.29669	Conserved
chr10	59920603	59921904	1.60441	3.6003	Conserved
chr10	59950254	59952660	4.97401	5.34749	Conserved
chr10	59969716	59970842	3.97639	3.43616	Conserved
chr10	59978627	59979204	1.69097	1.82128	Conserved
chr10	59990826	59991693	1.55191	1.89504	Conserved
chr10	60002187	60003871	3.77559	3.25013	Conserved
chr10	60277649	60279528	3.08075	2.8554	Conserved
chr10	60281851	60283238	2.03069	2.02443	Conserved
chr10	60346921	60348858	2.57191	2.977	Conserved
chr10	60350635	60351216	2.37461	2.34875	Conserved
chr10	60752189	60752746	3.58642	2.14029	Conserved
chr10	60830814	60831869	1.97609	1.62469	Conserved
chr10	61088762	61091452	6.04703	6.41091	Conserved
chr10	61137296	61139880	2.41532	2.24486	Conserved
chr10	61145957	61148328	5.37193	3.72792	Conserved
chr10	61382481	61383871	2.9288	3.14216	Conserved
chr10	61422631	61427577	2.62154	2.44839	Conserved
chr10	61450675	61452775	5.6592	6.06479	Conserved
chr10	61475813	61476418	3.9257	1.76028	Conserved
chr10	61646118	61649863	4.35901	2.95633	Conserved
chr10	61679396	61681191	4.04635	3.57108	Conserved
chr10	61695102	61698130	3.71334	5.34389	Conserved
chr10	61714788	61718299	2.5478	3.62327	Conserved
chr10	61978301	61978990	2.1092	1.73094	Conserved
chr10	62230583	62231108	2.57433	2.19037	Conserved
chr10	62340373	62341126	2.57879	2.7808	Conserved
chr10	62449063	62450032	4.03137	4.13154	Conserved
chr10	62485720	62487562	2.75217	3.58883	Conserved
chr10	62506038	62508955	2.33164	2.5945	Conserved
chr10	62578020	62578317	1.99075	2.01623	Conserved
chr10	62601307	62603786	1.88936	3.10498	Conserved
chr10	62650274	62652104	3.06566	2.59255	Conserved
chr10	62665204	62665777	2.04763	3.42862	Conserved
chr10	62791361	62793074	3.57215	4.68615	Conserved
chr10	62919998	62921320	3.92581	4.22573	Conserved
chr10	62945962	62947680	4.08263	2.94503	Conserved
chr10	62980299	62980882	2.91656	4.12628	Conserved
chr10	63022560	63024926	4.65334	5.3199	Conserved
chr10	63039095	63041752	3.79828	2.38027	Conserved
chr10	63059728	63066498	4.98124	5.32426	Conserved
chr10	63242951	63244865	4.43866	4.65355	Conserved
chr10	63337729	63339808	2.49569	1.8793	Conserved
chr10	63381978	63382761	2.86017	2.43148	Conserved
chr10	66853193	66853715	1.65967	1.62217	Conserved
chr10	66909648	66910902	1.62844	1.70342	Conserved
chr10	66919995	66922331	2.72243	2.50925	Conserved
chr10	66952894	66954291	1.63597	1.62241	Conserved
chr10	67002922	67005024	4.83609	3.09641	Conserved
chr10	67025532	67026807	1.93561	2.18513	Conserved
chr10	67043260	67044194	2.04727	1.67842	Conserved
chr10	67083452	67084186	2.13226	1.71809	Conserved
chr10	67095414	67098263	5.89732	5.06187	Conserved
chr10	67105401	67108573	2.39908	1.9632	Conserved
chr10	67126434	67127705	2.29253	3.0188	Conserved
chr10	67185288	67187916	4.11977	3.77382	Conserved
chr10	67283346	67285906	4.66813	3.32693	Conserved
chr10	67548293	67549911	6.1312	4.60453	Conserved
chr10	68060279	68061529	3.54352	1.63001	Conserved
chr10	68090112	68090924	1.6145	1.734	Conserved
chr10	68125501	68129131	1.87584	2.20646	Conserved
chr10	68132471	68137393	5.15436	4.84433	Conserved
chr10	68191894	68192384	2.13102	2.82714	Conserved
chr10	68210477	68212841	2.05247	2.46668	Conserved
chr10	68230904	68231847	2.21553	1.96555	Conserved
chr10	68238844	68240155	1.91158	2.77454	Conserved
chr10	68248716	68249997	2.43914	1.93936	Conserved
chr10	68263140	68264359	2.32836	2.09798	Conserved
chr10	68274627	68280639	3.32088	3.52585	Conserved
chr10	68282571	68283241	4.68453	4.39747	Conserved
chr10	68318201	68321067	0.961297	6.16011	MSM-specific
chr10	68351648	68356355	1.78531	2.27871	Conserved
chr10	68435583	68436689	1.8059	2.77676	Conserved
chr10	68528766	68533189	2.26837	4.05334	Conserved
chr10	68541016	68542076	4.01184	2.48443	Conserved
chr10	69104087	69107762	1.79232	2.73799	Conserved
chr10	69150809	69154728	5.26096	4.74362	Conserved
chr10	69160556	69162081	1.87482	1.902	Conserved
chr10	69165268	69166771	2.98138	3.64635	Conserved
chr10	69211842	69214562	4.22146	5.4193	Conserved
chr10	69218154	69221387	2.08231	2.60806	Conserved
chr10	69320267	69321833	2.51766	3.97549	Conserved
chr10	69341687	69342841	2.6377	2.61373	Conserved
chr10	69398580	69400913	2.85769	2.85394	Conserved
chr10	69533709	69534423	1.86702	2.33521	Conserved
chr10	69923864	69927130	3.94635	2.38933	Conserved
chr10	69964316	69965061	2.11031	1.5402	Conserved
chr10	70095086	70098439	2.68138	2.17536	Conserved
chr10	71058420	71059470	2.86791	2.26735	Conserved
chr10	71158450	71158851	4.0249	1.88929	Conserved
chr10	71181447	71182382	2.01785	2.37234	Conserved
chr10	71237354	71238336	3.29907	3.19786	Conserved
chr10	71284503	71285625	3.62294	2.2093	Conserved
chr10	71324021	71324462	2.20715	2.42868	Conserved
chr10	71337228	71349531	5.3219	4.34937	Conserved
chr10	72654376	72655388	3.08823	2.47363	Conserved
chr10	75051217	75054723	4.32347	4.04432	Conserved
chr10	75056523	75057209	1.75299	1.5958	Conserved
chr10	75059007	75061890	2.25201	1.8674	Conserved
chr10	75211564	75212757	2.82382	2.75347	Conserved
chr10	75317151	75317620	2.08494	2.16188	Conserved
chr10	75406358	75413235	4.74315	4.71516	Conserved
chr10	75428494	75429920	2.27342	3.02658	Conserved
chr10	75495208	75495949	2.15115	2.03594	Conserved
chr10	75499837	75502649	1.88285	3.19479	Conserved
chr10	75503777	75506164	2.74098	2.17278	Conserved
chr10	75510067	75518863	5.44408	6.30258	Conserved
chr10	75589455	75589897	5.59734	2.61084	Conserved
chr10	75667335	75667986	2.39934	5.29614	Conserved
chr10	75763901	75765147	2.68019	1.8854	Conserved
chr10	75772038	75773378	11.4768	6.53802	Conserved
chr10	75779392	75781574	4.5582	4.76747	Conserved
chr10	75785424	75786056	1.65399	1.91676	Conserved
chr10	75789752	75791593	1.83914	2.2963	Conserved
chr10	75793456	75798542	3.82119	3.606	Conserved
chr10	75832519	75838036	3.30714	3.39792	Conserved
chr10	75859380	75860232	5.5764	4.64864	Conserved
chr10	75881237	75883350	3.1288	2.76898	Conserved
chr10	75920785	75922297	4.71691	3.52737	Conserved
chr10	75934855	75938706	4.84734	3.90318	Conserved
chr10	75951176	75951615	2.03619	3.42742	Conserved
chr10	76032036	76033395	3.28608	2.25193	Conserved
chr10	76344864	76345231	2.37979	2.14209	Conserved
chr10	76442385	76443270	2.23181	2.39943	Conserved
chr10	76468344	76469458	4.4539	3.48701	Conserved
chr10	76530766	76532394	2.17454	3.90824	Conserved
chr10	76569181	76570744	2.98661	3.85139	Conserved
chr10	76575137	76577553	5.16284	4.8809	Conserved
chr10	76961492	76961788	1.86996	2.1062	Conserved
chr10	77032575	77033697	5.14723	3.68241	Conserved
chr10	77089217	77092509	3.53211	4.05526	Conserved
chr10	77094257	77100172	2.82798	2.97467	Conserved
chr10	77102430	77106018	3.85931	3.84654	Conserved
chr10	77109156	77119002	6.47493	5.95053	Conserved
chr10	77125179	77125497	3.00215	1.81063	Conserved
chr10	77127554	77128243	1.73596	2.09743	Conserved
chr10	77258853	77259986	3.00486	3.46418	Conserved
chr10	77380620	77381139	1.66428	2.58748	Conserved
chr10	77417442	77418864	2.46154	3.8212	Conserved
chr10	77440500	77442367	1.85177	2.9252	Conserved
chr10	77449270	77449980	3.57111	1.77549	Conserved
chr10	77509328	77510958	3.01174	3.23729	Conserved
chr10	77515134	77518611	5.74835	5.31262	Conserved
chr10	77572308	77572878	2.35096	2.11303	Conserved
chr10	77580637	77583782	3.88476	2.69811	Conserved
chr10	77606156	77607731	4.33473	2.94178	Conserved
chr10	77612929	77614522	2.11514	1.90706	Conserved
chr10	77621645	77627543	3.05215	4.01923	Conserved
chr10	77899680	77902517	3.59185	2.99576	Conserved
chr10	77978200	77979008	2.30496	2.6616	Conserved
chr10	78009065	78010582	3.3985	3.61816	Conserved
chr10	78168514	78170555	3.43168	3.69062	Conserved
chr10	78183478	78185803	1.99951	2.86091	Conserved
chr10	78244074	78245233	2.70109	1.8319	Conserved
chr10	78292706	78294193	2.17349	2.04818	Conserved
chr10	78296375	78298839	4.94503	4.15058	Conserved
chr10	78348073	78352865	2.54796	4.89363	Conserved
chr10	78412022	78412996	3.35217	2.81936	Conserved
chr10	78425219	78426459	4.63993	3.11922	Conserved
chr10	78463029	78464931	2.47205	6.09011	Conserved
chr10	78481837	78482237	2.3444	2.01901	Conserved
chr10	78574463	78575433	4.31699	3.84696	Conserved
chr10	78591106	78591820	3.66508	2.94695	Conserved
chr10	79096967	79097625	2.90407	4.05366	Conserved
chr10	79416809	79417684	1.86461	2.81594	Conserved
chr10	79532920	79533757	3.34214	2.22386	Conserved
chr10	79554308	79555053	4.12278	2.48555	Conserved
chr10	79669154	79670054	2.57926	3.05973	Conserved
chr10	79681150	79684985	3.46225	3.49817	Conserved
chr10	79701001	79702227	2.50067	2.37448	Conserved
chr10	79704020	79707267	2.8559	3.7996	Conserved
chr10	79746118	79746989	2.60773	2.51393	Conserved
chr10	79765019	79767579	2.77688	2.59959	Conserved
chr10	79840807	79841611	2.11803	3.40973	Conserved
chr10	79852139	79856060	4.23806	4.52349	Conserved
chr10	79897222	79897782	1.56859	1.81374	Conserved
chr10	79908363	79909203	5.82231	3.78911	Conserved
chr10	79916268	79917393	4.91556	4.39913	Conserved
chr10	79926406	79928150	2.93179	1.75251	Conserved
chr10	79960190	79960901	3.51461	4.57782	Conserved
chr10	79983030	79989156	3.00759	2.52379	Conserved
chr10	79996512	79997064	3.70229	3.8197	Conserved
chr10	80016734	80018080	3.90622	3.38097	Conserved
chr10	80038934	80039664	5.10847	3.91099	Conserved
chr10	80051868	80055448	3.22077	2.82549	Conserved
chr10	80070494	80072232	2.12421	1.9269	Conserved
chr10	80074812	80075946	2.91113	2.09586	Conserved
chr10	80093491	80094945	1.58262	2.22107	Conserved
chr10	80100216	80103070	3.7895	3.7149	Conserved
chr10	80114105	80117691	4.01368	3.81588	Conserved
chr10	80129496	80131015	2.87492	1.57616	Conserved
chr10	80141073	80143161	2.74729	2.89419	Conserved
chr10	80146419	80154192	4.43401	4.35102	Conserved
chr10	80158239	80161858	2.22907	2.01504	Conserved
chr10	80167322	80168822	2.99927	2.52253	Conserved
chr10	80172855	80173993	4.29135	4.40784	Conserved
chr10	80226752	80227274	2.64324	2.96246	Conserved
chr10	80249201	80250922	4.5265	5.30893	Conserved
chr10	80259003	80262467	5.98589	3.17672	Conserved
chr10	80264180	80267697	4.33343	3.85546	Conserved
chr10	80269816	80273441	4.56499	4.35929	Conserved
chr10	80281024	80282841	2.45636	2.87989	Conserved
chr10	80292539	80293531	5.96621	6.96988	Conserved
chr10	80320019	80320824	4.18052	3.06923	Conserved
chr10	80322494	80325117	3.17783	3.89656	Conserved
chr10	80330189	80333777	7.65958	6.61954	Conserved
chr10	80357837	80358292	1.93704	2.22875	Conserved
chr10	80387866	80388319	3.99404	3.27575	Conserved
chr10	80397953	80400729	2.83603	2.1978	Conserved
chr10	80405289	80407474	3.90491	3.57116	Conserved
chr10	80419900	80421221	2.14464	1.67139	Conserved
chr10	80432003	80434388	3.95768	3.89331	Conserved
chr10	80560034	80562381	6.77196	5.64891	Conserved
chr10	80569956	80570447	2.60746	2.43993	Conserved
chr10	80577528	80578477	1.59047	1.89235	Conserved
chr10	80588073	80590110	2.40261	2.54212	Conserved
chr10	80602651	80603689	2.97515	3.31469	Conserved
chr10	80621757	80623804	2.78061	2.99929	Conserved
chr10	80655948	80656393	4.02555	4.03008	Conserved
chr10	80663478	80666932	3.41962	4.28267	Conserved
chr10	80669883	80670617	2.34362	1.935	Conserved
chr10	80672072	80679930	5.35955	4.83071	Conserved
chr10	80692669	80692978	2.19999	1.54316	Conserved
chr10	80701449	80703357	2.70189	1.84501	Conserved
chr10	80740860	80742312	5.72221	5.76048	Conserved
chr10	80751721	80752737	1.73477	1.52473	Conserved
chr10	80754452	80756283	4.75115	3.15865	Conserved
chr10	80797325	80799512	5.86214	5.89312	Conserved
chr10	80823870	80828475	3.12245	2.72084	Conserved
chr10	80854428	80856111	2.98533	3.21977	Conserved
chr10	80899693	80901538	4.25536	2.34216	Conserved
chr10	80917722	80918157	2.46361	4.06931	Conserved
chr10	80928761	80931084	2.58515	2.04631	Conserved
chr10	80962419	80964242	1.90406	2.25322	Conserved
chr10	80985545	80986165	2.69233	2.37846	Conserved
chr10	81036893	81037316	3.39797	3.40893	Conserved
chr10	81059537	81060869	2.47645	1.82984	Conserved
chr10	81070139	81070512	1.89875	2.8101	Conserved
chr10	81090172	81094830	4.51378	5.02304	Conserved
chr10	81105135	81106880	5.33894	4.59181	Conserved
chr10	81128993	81130011	7.16306	4.76858	Conserved
chr10	81134062	81140830	4.12585	3.28355	Conserved
chr10	81167115	81169917	2.23306	2.92529	Conserved
chr10	81173084	81173700	2.43426	2.98254	Conserved
chr10	81175404	81178750	3.33579	4.04019	Conserved
chr10	81182246	81183795	2.10824	2.66881	Conserved
chr10	81192068	81193293	3.03387	3.32867	Conserved
chr10	81266363	81269325	4.02788	4.00582	Conserved
chr10	81289603	81291337	3.97932	2.33026	Conserved
chr10	81293023	81293809	2.38104	4.14493	Conserved
chr10	81297409	81300673	2.59497	2.59071	Conserved
chr10	81319903	81321900	3.72287	2.64213	Conserved
chr10	81349749	81350900	2.67685	2.52363	Conserved
chr10	81357086	81358104	2.38295	1.68436	Conserved
chr10	81377847	81378451	4.52457	4.19402	Conserved
chr10	81383962	81385138	2.52083	2.22476	Conserved
chr10	81411572	81419238	2.05162	2.66393	Conserved
chr10	81420980	81422819	3.01967	2.36021	Conserved
chr10	81424032	81427146	4.54605	3.94857	Conserved
chr10	81429777	81430811	4.01917	4.52286	Conserved
chr10	81433208	81434007	2.62747	2.93644	Conserved
chr10	81495444	81497088	3.54963	3.21208	Conserved
chr10	81541410	81546470	2.39781	2.63445	Conserved
chr10	81558664	81561538	7.29131	5.06983	Conserved
chr10	81570610	81572253	3.99849	2.67605	Conserved
chr10	81574986	81575791	3.92477	2.6901	Conserved
chr10	81600632	81601364	1.82183	2.37504	Conserved
chr10	81604894	81606673	2.32218	2.32274	Conserved
chr10	81627023	81628094	3.21271	3.91107	Conserved
chr10	81642701	81644474	4.20616	4.33649	Conserved
chr10	81648951	81649562	5.13932	3.00369	Conserved
chr10	81704773	81705604	5.77433	3.63552	Conserved
chr10	81812203	81812687	2.71096	4.47685	Conserved
chr10	81863853	81864620	3.54547	3.86189	Conserved
chr10	81929974	81930551	1.81915	3.99541	Conserved
chr10	81978694	81979164	2.10554	5.38175	Conserved
chr10	81996701	81997637	3.34934	3.96669	Conserved
chr10	82047575	82049024	2.45796	4.47744	Conserved
chr10	82083371	82083718	1.75548	2.60987	Conserved
chr10	82127681	82128314	3.05721	1.99538	Conserved
chr10	82178164	82179292	3.6074	3.6927	Conserved
chr10	82240884	82241342	3.34284	4.24954	Conserved
chr10	82354258	82354795	3.03498	2.50377	Conserved
chr10	82622263	82624584	4.25277	3.3756	Conserved
chr10	82629084	82630530	3.95794	4.34931	Conserved
chr10	82699160	82700081	3.27336	2.64513	Conserved
chr10	82758397	82759767	2.44294	2.7157	Conserved
chr10	82760967	82764565	3.64358	3.50154	Conserved
chr10	82777605	82778555	2.55346	2.777	Conserved
chr10	82795152	82795790	2.79443	4.14756	Conserved
chr10	82804522	82806853	3.70772	2.08824	Conserved
chr10	82847960	82848544	2.08238	2.59574	Conserved
chr10	82858536	82861266	4.00336	4.39751	Conserved
chr10	83325233	83327747	1.65013	2.68098	Conserved
chr10	83337135	83337858	2.43304	1.93347	Conserved
chr10	83353710	83354428	1.93537	2.13544	Conserved
chr10	83360166	83361762	1.93714	2.62931	Conserved
chr10	83543995	83544754	2.63253	3.91948	Conserved
chr10	83647900	83649233	5.09646	4.16255	Conserved
chr10	84440104	84441797	5.52932	4.74044	Conserved
chr10	84575816	84577908	5.17296	4.59023	Conserved
chr10	84621879	84623340	3.28466	2.47315	Conserved
chr10	84852376	84853220	2.3256	1.85621	Conserved
chr10	84859738	84860776	2.71253	3.11983	Conserved
chr10	84885746	84886949	2.67491	2.3763	Conserved
chr10	84916700	84918171	5.77028	6.12979	Conserved
chr10	85044449	85045402	3.31526	3.06771	Conserved
chr10	85102098	85103668	2.92683	2.93767	Conserved
chr10	85127598	85127972	2.65486	3.13371	Conserved
chr10	85183352	85185871	4.27071	2.60146	Conserved
chr10	85190374	85191054	3.04223	2.39976	Conserved
chr10	85829130	85829815	3.41931	5.92081	Conserved
chr10	85871879	85872494	3.18949	3.93027	Conserved
chr10	85916254	85916951	2.82358	2.4749	Conserved
chr10	85956928	85957786	3.49843	4.42014	Conserved
chr10	86021912	86022791	4.21976	3.99272	Conserved
chr10	86300585	86301177	5.96335	3.07807	Conserved
chr10	86498243	86498840	4.69185	4.61009	Conserved
chr10	86685279	86686168	6.42251	2.50871	Conserved
chr10	86703515	86707133	5.25775	5.8503	Conserved
chr10	86730900	86731211	2.09167	2.0699	Conserved
chr10	86777679	86780127	3.88467	2.37142	Conserved
chr10	86783857	86784322	3.07584	1.31723	B6-specific
chr10	87005817	87008846	3.75715	2.9841	Conserved
chr10	87517508	87525820	5.02061	5.83392	Conserved
chr10	87711572	87713313	2.30881	2.05893	Conserved
chr10	87856674	87865030	7.05658	8.51573	Conserved
chr10	87885120	87886821	1.92901	2.11746	Conserved
chr10	87893835	87898213	2.10829	2.80827	Conserved
chr10	87901408	87903253	1.61143	3.27003	Conserved
chr10	87904730	87907967	1.92676	2.79739	Conserved
chr10	87914499	87916425	2.31313	2.64794	Conserved
chr10	87926286	87927431	1.66835	2.26984	Conserved
chr10	88147023	88147565	4.11851	2.83966	Conserved
chr10	88201129	88201977	3.21882	4.30598	Conserved
chr10	88378747	88379976	2.2418	2.80663	Conserved
chr10	88502368	88504740	3.26116	4.24133	Conserved
chr10	88507458	88508544	1.65395	2.55829	Conserved
chr10	88730492	88732322	4.75097	3.63816	Conserved
chr10	88825877	88827320	3.41837	2.0689	Conserved
chr10	89443322	89444413	2.98532	1.87037	Conserved
chr10	89501323	89507690	4.16135	5.92303	Conserved
chr10	89518083	89520042	1.60543	1.89858	Conserved
chr10	89531323	89534277	5.2318	6.1378	Conserved
chr10	89626445	89627411	1.7485	2.21141	Conserved
chr10	89630794	89636967	1.93771	2.5815	Conserved
chr10	89685504	89687364	3.39039	3.41883	Conserved
chr10	89729541	89732996	2.25506	2.61457	Conserved
chr10	89745029	89746271	7.70907	5.48717	Conserved
chr10	89750526	89751705	1.98759	1.66088	Conserved
chr10	91082069	91082673	2.9659	4.62167	Conserved
chr10	91122746	91124656	3.92451	4.30669	Conserved
chr10	91170738	91172327	4.47339	4.71267	Conserved
chr10	91180976	91182974	3.06907	2.59023	Conserved
chr10	91187681	91188051	3.36438	3.17236	Conserved
chr10	92721698	92723110	4.01131	3.98438	Conserved
chr10	93160190	93162649	4.9661	5.38309	Conserved
chr10	93306275	93307971	2.44676	2.08876	Conserved
chr10	93309126	93311531	4.66456	3.04416	Conserved
chr10	93453078	93454441	5.06475	3.21137	Conserved
chr10	93487558	93490796	3.77301	3.00408	Conserved
chr10	93515226	93516837	1.8573	2.12369	Conserved
chr10	93518055	93518600	2.13736	1.76489	Conserved
chr10	93524934	93526162	2.18942	2.40481	Conserved
chr10	93535435	93544811	4.65684	3.01164	Conserved
chr10	93589035	93589654	2.45565	3.04083	Conserved
chr10	93641250	93642419	2.61367	2.79493	Conserved
chr10	93888956	93890419	3.71717	4.13038	Conserved
chr10	94009961	94010611	1.87774	2.14495	Conserved
chr10	94035030	94038280	4.38219	3.86818	Conserved
chr10	94048316	94049861	1.70618	2.24738	Conserved
chr10	94068527	94069567	2.37965	1.82626	Conserved
chr10	94071858	94073452	3.67967	3.39521	Conserved
chr10	94080681	94081296	1.72362	2.23871	Conserved
chr10	94097468	94098188	1.94368	2.50163	Conserved
chr10	94107469	94107787	3.33087	3.04021	Conserved
chr10	94118667	94119624	2.36223	1.94047	Conserved
chr10	94147613	94150158	3.86636	4.28976	Conserved
chr10	94160421	94162598	2.80211	3.42759	Conserved
chr10	94198180	94199843	3.77632	4.88441	Conserved
chr10	94357033	94357893	4.58392	2.06219	Conserved
chr10	94514908	94516145	3.12282	2.09172	Conserved
chr10	94545144	94546226	2.68217	3.08186	Conserved
chr10	94687840	94689318	5.34882	4.52113	Conserved
chr10	94692803	94695570	0.899517	4.48568	MSM-specific
chr10	94942315	94945243	2.3961	2.65397	Conserved
chr10	95146926	95147334	2.24358	3.05694	Conserved
chr10	95232461	95233309	1.68224	1.9582	Conserved
chr10	95264376	95266597	2.64946	2.23845	Conserved
chr10	95303643	95305409	2.21104	1.77201	Conserved
chr10	95317495	95319190	2.66618	2.9519	Conserved
chr10	95321801	95324113	4.86592	5.66463	Conserved
chr10	95394964	95395401	3.56711	2.38261	Conserved
chr10	95413652	95419300	3.13716	3.88277	Conserved
chr10	95426566	95426993	3.8771	1.95096	Conserved
chr10	95429454	95430994	1.52226	1.97077	Conserved
chr10	95501224	95501965	4.09205	3.53813	Conserved
chr10	95514395	95516199	3.70744	4.33892	Conserved
chr10	95559338	95564797	5.06196	4.93689	Conserved
chr10	95622988	95625115	1.85533	2.21537	Conserved
chr10	95642840	95644641	2.05183	3.09392	Conserved
chr10	95656772	95660558	2.8318	6.12292	Conserved
chr10	95680626	95683556	7.51664	2.99471	Conserved
chr10	95715130	95716192	1.91763	2.01695	Conserved
chr10	95757770	95758888	2.24969	1.90175	Conserved
chr10	95762900	95764272	1.85086	2.57931	Conserved
chr10	95772796	95774936	2.51281	3.42014	Conserved
chr10	95777028	95781373	5.54002	3.13431	Conserved
chr10	95817289	95819081	4.62079	1.52898	Conserved
chr10	95828703	95829025	3.19614	2.32655	Conserved
chr10	95836105	95837989	3.45557	4.29182	Conserved
chr10	95839549	95844006	4.4603	6.55371	Conserved
chr10	95939834	95941623	3.3628	5.10951	Conserved
chr10	96230040	96232149	2.23538	3.26038	Conserved
chr10	96616190	96622151	4.43184	4.04927	Conserved
chr10	96652823	96653154	2.29889	2.6656	Conserved
chr10	96653500	96654608	1.70793	2.14396	Conserved
chr10	96686334	96686895	2.43854	2.46405	Conserved
chr10	96690484	96691438	1.51751	2.04862	Conserved
chr10	97312327	97313911	2.6998	1.89582	Conserved
chr10	97479681	97482631	2.80537	2.47577	Conserved
chr10	98913376	98915942	4.93931	3.3076	Conserved
chr10	99106407	99108652	2.70757	3.43654	Conserved
chr10	99203760	99204964	2.02675	2.45559	Conserved
chr10	99211314	99212389	1.6086	1.99715	Conserved
chr10	99222451	99223299	2.16208	2.76643	Conserved
chr10	99227412	99229410	1.70026	2.11157	Conserved
chr10	99232698	99235136	6.51641	6.13992	Conserved
chr10	99260753	99266925	7.81377	8.10496	Conserved
chr10	99268722	99271165	2.03515	2.16097	Conserved
chr10	99355676	99358398	1.82053	2.43431	Conserved
chr10	99459491	99461957	4.52551	4.22154	Conserved
chr10	99467442	99468000	1.85273	2.97845	Conserved
chr10	99554876	99556876	1.79374	2.5187	Conserved
chr10	100486817	100487738	2.05394	2.75448	Conserved
chr10	100588759	100589112	1.75488	3.54424	Conserved
chr10	105572865	105575174	2.70768	3.24152	Conserved
chr10	105841065	105842084	5.93309	3.67087	Conserved
chr10	106956880	106958181	1.60188	2.04901	Conserved
chr10	107038636	107041336	1.74141	2.66346	Conserved
chr10	107116929	107117973	1.50771	2.35722	Conserved
chr10	107120923	107124527	4.34767	5.79145	Conserved
chr10	107271365	107273988	4.7348	4.75932	Conserved
chr10	107315879	107317005	2.38855	3.84557	Conserved
chr10	107323618	107326379	1.50129	1.80346	Conserved
chr10	108161252	108163702	4.99825	4.02007	Conserved
chr10	108331767	108333970	3.47429	3.85324	Conserved
chr10	108445609	108447084	3.1878	3.03033	Conserved
chr10	108709777	108711304	2.46094	3.72469	Conserved
chr10	110705433	110708945	2.23588	3.62942	Conserved
chr10	110717196	110717706	3.07345	5.0039	Conserved
chr10	110725711	110728261	1.05096	9.29433	MSM-specific
chr10	110918748	110920919	3.43077	3.04015	Conserved
chr10	110952182	110952924	2.85574	2.31498	Conserved
chr10	110986391	110987205	0.798913	3.60703	MSM-specific
chr10	111009127	111011253	3.61214	3.93819	Conserved
chr10	111138884	111140448	1.95414	1.89512	Conserved
chr10	111163797	111166639	4.40158	3.76607	Conserved
chr10	111200840	111202258	2.33466	1.98389	Conserved
chr10	111298172	111298905	3.25905	1.39437	B6-specific
chr10	111364057	111365099	1.8536	1.68416	Conserved
chr10	111473287	111473934	4.37911	3.58973	Conserved
chr10	111489934	111490643	1.78586	2.25381	Conserved
chr10	111505258	111509317	4.0304	5.40085	Conserved
chr10	111515773	111516608	2.65093	2.51413	Conserved
chr10	111578449	111584160	2.40179	2.72721	Conserved
chr10	111587728	111601415	2.15646	3.53217	Conserved
chr10	111607786	111609565	3.48074	2.42955	Conserved
chr10	111756046	111756542	3.02873	3.2912	Conserved
chr10	111834605	111835357	2.18154	2.87713	Conserved
chr10	111972383	111973401	2.87717	3.08625	Conserved
chr10	112928060	112929781	4.68117	4.94919	Conserved
chr10	114800233	114800951	1.88545	3.21473	Conserved
chr10	115249577	115252526	3.55764	3.31262	Conserved
chr10	115288270	115288937	2.81775	1.54416	Conserved
chr10	115314083	115316456	3.34403	3.78113	Conserved
chr10	115348282	115350108	1.64282	2.16792	Conserved
chr10	115358861	115363027	2.02465	2.99782	Conserved
chr10	115383180	115386574	4.61097	4.26598	Conserved
chr10	115585165	115587481	5.52193	3.17651	Conserved
chr10	116220578	116221590	1.80072	1.57571	Conserved
chr10	116260328	116261796	2.72227	2.16319	Conserved
chr10	116266252	116266769	3.46747	1.98441	Conserved
chr10	116275576	116279786	3.63616	2.81593	Conserved
chr10	116287883	116288731	1.75168	1.513	Conserved
chr10	116293251	116294026	2.3889	1.61744	Conserved
chr10	116297688	116298470	2.69776	1.6576	Conserved
chr10	116300667	116311320	3.16093	2.84131	Conserved
chr10	116580332	116582879	3.37783	4.25289	Conserved
chr10	116949391	116950323	2.6044	3.29314	Conserved
chr10	117063011	117063780	4.14181	2.8065	Conserved
chr10	117147626	117149814	2.70327	2.5174	Conserved
chr10	117224025	117225277	3.25682	3.63732	Conserved
chr10	117342702	117342997	2.62758	1.94102	Conserved
chr10	117375488	117377607	4.67135	2.82386	Conserved
chr10	117410915	117414838	4.85082	4.03774	Conserved
chr10	117436915	117437687	2.19823	3.4823	Conserved
chr10	117709128	117711979	4.87711	4.66206	Conserved
chr10	117745612	117746724	1.94649	2.51576	Conserved
chr10	117792216	117793517	2.71058	3.04394	Conserved
chr10	117844575	117846668	2.54124	4.09884	Conserved
chr10	117899736	117900424	2.55315	1.60793	Conserved
chr10	117905774	117906622	3.31842	5.74907	Conserved
chr10	118750187	118753708	1.7239	1.66265	Conserved
chr10	118758623	118759397	1.57303	2.34672	Conserved
chr10	118765588	118766964	2.23942	2.27921	Conserved
chr10	118867425	118870221	6.04115	6.53911	Conserved
chr10	119011252	119011689	3.95906	1.57843	Conserved
chr10	119238967	119241216	4.87592	3.45917	Conserved
chr10	120111920	120113414	2.92413	2.40018	Conserved
chr10	120201423	120202196	3.06661	1.78081	Conserved
chr10	120208792	120209768	3.71801	3.28565	Conserved
chr10	120226791	120227710	2.51233	3.39568	Conserved
chr10	120898410	120899338	2.0858	3.26046	Conserved
chr10	120977980	120980101	4.2987	3.25111	Conserved
chr10	121059130	121059986	1.71257	2.7056	Conserved
chr10	121295829	121297904	2.2041	2.70398	Conserved
chr10	121350402	121351354	1.98968	1.97692	Conserved
chr10	121364444	121366564	3.47319	4.09543	Conserved
chr10	121474196	121476849	4.56745	5.69363	Conserved
chr10	121486820	121490446	1.11861	4.1385	MSM-specific
chr10	121505164	121505599	2.26301	3.86953	Conserved
chr10	121510392	121510874	0.939216	2.84126	MSM-specific
chr10	121585560	121587363	2.80498	4.48182	Conserved
chr10	121615223	121616221	1.93518	2.51061	Conserved
chr10	121624950	121627043	4.30917	5.4338	Conserved
chr10	121739985	121740467	2.61989	3.49007	Conserved
chr10	122096504	122097699	2.25229	2.5111	Conserved
chr10	122379155	122380122	4.1805	2.45868	Conserved
chr10	122386638	122388599	5.09662	2.5015	Conserved
chr10	122447751	122451737	5.75442	4.15619	Conserved
chr10	122453870	122456618	2.23898	1.74606	Conserved
chr10	122469236	122469729	1.78783	3.0261	Conserved
chr10	122678661	122679897	3.05063	2.75242	Conserved
chr10	122984798	122986837	3.94358	3.95885	Conserved
chr10	123075465	123077279	3.21953	2.87092	Conserved
chr10	123120385	123121016	1.65415	2.68284	Conserved
chr10	123195763	123197685	3.74634	3.53608	Conserved
chr10	123535243	123538011	2.97543	1.01661	B6-specific
chr10	123843057	123843666	2.28962	2.5095	Conserved
chr10	125160659	125161836	1.87211	2.24274	Conserved
chr10	125324305	125325047	1.94845	3.33095	Conserved
chr10	125327621	125328913	3.03099	3.07557	Conserved
chr10	125389032	125389777	3.61374	2.32822	Conserved
chr10	125956830	125957174	2.12929	2.14541	Conserved
chr10	125965674	125971195	2.95349	4.75567	Conserved
chr10	126900751	126901324	2.87844	2.70035	Conserved
chr10	126905380	126905981	3.17329	3.15565	Conserved
chr10	126927831	126929190	2.94627	3.10908	Conserved
chr10	126978215	126980641	6.20509	5.84091	Conserved
chr10	127030133	127030764	3.07262	2.569	Conserved
chr10	127041243	127042499	1.92305	1.51521	Conserved
chr10	127063626	127064530	4.41041	3.94533	Conserved
chr10	127068908	127070878	4.79268	4.01564	Conserved
chr10	127079554	127080513	4.64972	2.62114	Conserved
chr10	127120424	127121572	2.88858	2.68514	Conserved
chr10	127135818	127136183	1.14331	3.46579	MSM-specific
chr10	127138232	127139381	1.98811	3.1965	Conserved
chr10	127150066	127151350	2.68381	2.33934	Conserved
chr10	127153623	127157176	2.56838	4.48013	Conserved
chr10	127164504	127168736	5.63444	8.19749	Conserved
chr10	127195397	127196260	3.62751	2.07243	Conserved
chr10	127211080	127212018	2.9519	1.98456	Conserved
chr10	127265881	127267265	5.7611	4.05886	Conserved
chr10	127287419	127292417	3.71284	3.16252	Conserved
chr10	127310937	127312822	3.55596	3.11765	Conserved
chr10	127349790	127356133	4.31303	3.81575	Conserved
chr10	127367855	127371675	5.41786	3.06645	Conserved
chr10	127379949	127382082	4.89662	3.99839	Conserved
chr10	127516328	127517289	2.9126	2.46681	Conserved
chr10	127520307	127522445	5.95651	4.9472	Conserved
chr10	127576539	127578009	2.46105	2.09303	Conserved
chr10	127596352	127596711	3.96316	2.14476	Conserved
chr10	127600110	127600938	2.84936	1.87517	Conserved
chr10	127602180	127602997	2.29599	2.27886	Conserved
chr10	127611826	127622946	5.37761	3.24175	Conserved
chr10	127642064	127644523	4.99164	5.72097	Conserved
chr10	127660940	127662488	3.86709	3.21688	Conserved
chr10	127665257	127669099	3.64956	3.9442	Conserved
chr10	127675260	127676765	2.10605	1.93174	Conserved
chr10	127737482	127740928	3.88401	2.73195	Conserved
chr10	127744368	127751600	2.38237	2.23258	Conserved
chr10	127754414	127755869	1.77749	1.92243	Conserved
chr10	127759033	127760342	1.96652	2.08317	Conserved
chr10	127764069	127764836	1.88625	2.53292	Conserved
chr10	127775541	127777956	2.89332	4.00275	Conserved
chr10	127800540	127802836	4.15212	0.944299	B6-specific
chr10	127821401	127822459	1.63921	1.52182	Conserved
chr10	127864750	127868427	6.43849	5.95987	Conserved
chr10	127876924	127889266	6.344	5.55822	Conserved
chr10	127893104	127894635	2.34207	2.35041	Conserved
chr10	127936403	127938160	2.95822	2.36344	Conserved
chr10	127949383	127952115	2.98629	3.29	Conserved
chr10	127957730	127960048	1.83131	1.66529	Conserved
chr10	127965508	127966148	2.99967	2.09206	Conserved
chr10	128003100	128008377	3.81314	4.53732	Conserved
chr10	128034913	128037164	6.80426	6.68374	Conserved
chr10	128057775	128060888	4.85706	5.93338	Conserved
chr10	128062553	128062854	2.66291	2.63371	Conserved
chr10	128082412	128084490	8.17562	6.49025	Conserved
chr10	128091175	128095006	3.09637	3.21346	Conserved
chr10	128096886	128098307	4.00444	3.01629	Conserved
chr10	128175914	128176821	3.83684	3.1257	Conserved
chr10	128179709	128180540	4.21585	2.11678	Conserved
chr10	128193642	128205444	4.1853	3.77911	Conserved
chr10	128209025	128213583	3.19211	3.38629	Conserved
chr10	128231601	128236731	1.64926	1.78509	Conserved
chr10	128253270	128256785	4.55572	5.59024	Conserved
chr10	128268029	128272381	5.37525	4.13521	Conserved
chr10	128302387	128304856	4.8565	5.2671	Conserved
chr10	128321815	128323802	6.25954	6.48904	Conserved
chr10	128335548	128340034	3.46824	3.06793	Conserved
chr10	128343349	128345979	1.96229	2.53287	Conserved
chr10	128367597	128369621	3.00018	4.29528	Conserved
chr10	128376422	128377863	5.82407	3.75215	Conserved
chr10	128409161	128412545	2.77485	3.16829	Conserved
chr10	128458569	128460376	5.56313	4.38331	Conserved
chr10	128492149	128494887	3.76226	3.46319	Conserved
chr10	128499082	128499893	4.15434	2.90783	Conserved
chr10	128502180	128505124	2.40587	3.82642	Conserved
chr10	128525243	128526448	2.60262	2.46362	Conserved
chr10	128546633	128549285	2.55679	2.90712	Conserved
chr10	128565068	128566853	3.37949	3.00094	Conserved
chr10	128586454	128590628	7.62572	6.68411	Conserved
chr10	128625675	128627286	4.52344	4.89379	Conserved
chr10	128645736	128646841	2.30681	1.7286	Conserved
chr10	128673110	128674727	2.80578	2.406	Conserved
chr10	128695501	128696289	7.34113	5.66122	Conserved
chr10	128704149	128705557	2.9851	2.44162	Conserved
chr10	128743189	128744701	2.60928	2.31852	Conserved
chr10	128747485	128748486	6.32276	4.98214	Conserved
chr10	128778706	128779612	2.06833	2.28373	Conserved
chr10	128790630	128792738	3.73665	2.74801	Conserved
chr10	128803885	128806113	3.7826	3.39178	Conserved
chr10	128820947	128822720	3.24223	3.63276	Conserved
chr10	128918652	128919185	2.42076	2.20816	Conserved
chr10	128922140	128924275	3.99019	2.99477	Conserved
chr10	128938310	128939113	5.51661	1.51298	Conserved
chr10	128957908	128962055	7.53043	6.5006	Conserved
chr10	128964455	128966755	3.29428	3.00128	Conserved
chr10	128970533	128973787	4.13926	3.02141	Conserved
chr10	130541744	130542761	2.28789	3.45857	Conserved
chr11	3201801	3203620	5.9889	3.65102	Conserved
chr11	3265508	3267086	4.43879	4.12119	Conserved
chr11	3289051	3290610	5.20049	3.39172	Conserved
chr11	3408373	3409678	2.40709	2.59972	Conserved
chr11	3450569	3452985	3.56407	3.96741	Conserved
chr11	3535596	3536287	3.57644	2.20509	Conserved
chr11	3538817	3539206	2.35508	2.18537	Conserved
chr11	3648008	3649734	4.89565	4.69009	Conserved
chr11	3913618	3914433	1.53528	2.40235	Conserved
chr11	3930312	3932617	2.25145	2.75918	Conserved
chr11	3937058	3938389	2.48042	2.11295	Conserved
chr11	3963520	3964551	2.98869	3.25173	Conserved
chr11	4030856	4037013	4.92735	5.30507	Conserved
chr11	4039075	4039894	1.00814	4.22977	MSM-specific
chr11	4093723	4097222	3.95366	3.55546	Conserved
chr11	4107440	4119380	4.61158	2.91357	Conserved
chr11	4121915	4124021	2.21127	2.61938	Conserved
chr11	4134664	4136021	3.57899	3.2554	Conserved
chr11	4160137	4161138	4.20422	2.47421	Conserved
chr11	4186282	4190578	2.71967	3.09368	Conserved
chr11	4217827	4218813	1.52667	2.03717	Conserved
chr11	4593987	4595292	4.1824	4.19927	Conserved
chr11	4637343	4639226	2.17339	2.20989	Conserved
chr11	4703094	4705228	3.71736	3.3176	Conserved
chr11	4848524	4850011	3.44423	2.89325	Conserved
chr11	4873629	4875718	4.60455	3.89858	Conserved
chr11	4882126	4883754	3.10857	2.42779	Conserved
chr11	4894840	4895902	2.92575	1.5076	Conserved
chr11	4986419	4987966	3.59257	2.65979	Conserved
chr11	5064641	5065938	2.60289	2.01412	Conserved
chr11	5097704	5100522	6.29731	5.98652	Conserved
chr11	5261017	5261519	2.85343	3.23146	Conserved
chr11	5296585	5297619	1.64536	1.84653	Conserved
chr11	5443519	5445747	2.04313	1.60057	Conserved
chr11	5485227	5487343	4.28422	1.95718	Conserved
chr11	5498924	5499920	1.75402	1.76704	Conserved
chr11	5502431	5503004	1.64052	2.80448	Conserved
chr11	5506001	5506326	2.07076	2.11089	Conserved
chr11	5519840	5524615	5.78472	5.56215	Conserved
chr11	5526217	5526958	2.39345	2.92593	Conserved
chr11	5539276	5542278	3.48871	5.90019	Conserved
chr11	5553818	5557450	2.09137	1.79633	Conserved
chr11	5706880	5708432	2.77914	3.36223	Conserved
chr11	5740171	5741677	4.87011	3.74939	Conserved
chr11	5761073	5762827	3.89902	3.65244	Conserved
chr11	5787538	5789274	2.91189	2.75966	Conserved
chr11	5837206	5838018	3.9951	3.2411	Conserved
chr11	5877535	5878886	1.98799	2.59658	Conserved
chr11	5913020	5916408	4.61008	3.14949	Conserved
chr11	5919949	5920292	2.23007	1.99176	Conserved
chr11	5954860	5956680	4.45857	3.32464	Conserved
chr11	6005520	6011629	4.96343	1.13334	B6-specific
chr11	6159176	6160349	2.64242	2.95284	Conserved
chr11	6165083	6165539	2.83695	3.0799	Conserved
chr11	6199268	6200852	3.89426	2.82977	Conserved
chr11	6266977	6268289	3.40557	3.07725	Conserved
chr11	6273923	6275269	3.31028	3.87886	Conserved
chr11	6291112	6292575	4.56133	3.68556	Conserved
chr11	6388681	6389929	3.25308	2.92014	Conserved
chr11	6414991	6417213	3.93757	3.50087	Conserved
chr11	6442438	6444983	1.91521	2.31975	Conserved
chr11	6475031	6476739	3.5164	3.59533	Conserved
chr11	6527253	6528681	3.53786	2.79702	Conserved
chr11	6546186	6547784	2.7906	2.08955	Conserved
chr11	6625262	6626961	5.31645	5.75264	Conserved
chr11	7135076	7136605	1.89467	1.51091	Conserved
chr11	7147775	7148673	2.14636	1.8038	Conserved
chr11	7192347	7200357	3.3939	3.33294	Conserved
chr11	8467418	8469073	3.16246	3.73391	Conserved
chr11	8502976	8504392	3.72056	3.0984	Conserved
chr11	8662402	8664744	3.6461	3.33894	Conserved
chr11	9010637	9011823	4.04731	2.70504	Conserved
chr11	9048721	9049091	2.75931	2.52556	Conserved
chr11	11809091	11809474	2.27015	2.24902	Conserved
chr11	11832304	11833148	1.78248	2.5844	Conserved
chr11	11844162	11845382	2.0044	1.7803	Conserved
chr11	11893071	11893595	2.31111	3.34071	Conserved
chr11	11894604	11898467	5.48047	4.2906	Conserved
chr11	11928523	11929721	1.91931	1.75247	Conserved
chr11	11960701	11961455	2.5703	2.18749	Conserved
chr11	11965417	11966530	2.27594	2.36548	Conserved
chr11	12464080	12465363	3.89494	3.05675	Conserved
chr11	16507369	16509000	3.76618	3.7739	Conserved
chr11	16701344	16703836	1.66114	2.43667	Conserved
chr11	16741919	16743211	2.22477	1.92511	Conserved
chr11	16750981	16755986	6.4379	6.91249	Conserved
chr11	16769532	16770299	1.56366	2.74178	Conserved
chr11	16793800	16795654	1.71579	2.36354	Conserved
chr11	16799472	16803896	2.5511	2.28689	Conserved
chr11	17158734	17160563	3.42459	3.32289	Conserved
chr11	17211026	17212606	3.0558	3.44051	Conserved
chr11	17257610	17258358	5.07789	5.56625	Conserved
chr11	17650831	17652292	1.60975	2.48845	Conserved
chr11	17953050	17953868	2.39739	3.11597	Conserved
chr11	18900325	18900933	2.59867	2.28642	Conserved
chr11	19018066	19020460	4.22346	3.62899	Conserved
chr11	19849089	19849641	3.178	3.61223	Conserved
chr11	19919650	19920867	2.77354	1.87681	Conserved
chr11	19923809	19925870	4.96627	4.63216	Conserved
chr11	19963982	19965465	1.6358	3.59557	Conserved
chr11	20112015	20113786	2.48808	2.64457	Conserved
chr11	20144817	20145355	2.42122	1.56743	Conserved
chr11	20200549	20203267	4.80243	4.48315	Conserved
chr11	20248759	20250106	4.5275	3.06093	Conserved
chr11	20331984	20333724	3.26398	2.46751	Conserved
chr11	20453068	20455843	2.94669	2.49926	Conserved
chr11	20461965	20463305	2.5935	1.73349	Conserved
chr11	20469195	20470526	4.74188	2.73826	Conserved
chr11	20476743	20478215	2.94951	2.76173	Conserved
chr11	20532016	20533314	1.77568	1.70484	Conserved
chr11	20542205	20543867	2.68367	1.91828	Conserved
chr11	20550148	20550745	3.01198	3.67157	Conserved
chr11	20631466	20633754	4.98814	4.49583	Conserved
chr11	20740220	20742892	4.56042	4.39285	Conserved
chr11	20828930	20831991	2.80676	1.90244	Conserved
chr11	20859068	20859558	2.72233	1.8364	Conserved
chr11	21057772	21058860	2.2931	3.47014	Conserved
chr11	21079658	21080271	1.96391	2.02668	Conserved
chr11	21091308	21092227	3.72043	3.89678	Conserved
chr11	21238194	21240441	5.05378	4.27577	Conserved
chr11	21367401	21371664	4.37793	3.71294	Conserved
chr11	21398238	21399435	1.88346	1.8151	Conserved
chr11	21425168	21426057	1.85006	2.1013	Conserved
chr11	21515826	21516533	2.88033	2.17163	Conserved
chr11	21563855	21565579	2.46416	1.59734	Conserved
chr11	21569242	21571835	4.89246	4.84096	Conserved
chr11	22194393	22195363	2.18331	1.96337	Conserved
chr11	22286232	22287922	3.9279	3.1902	Conserved
chr11	22372669	22373138	2.00579	2.86406	Conserved
chr11	22376439	22377291	2.97507	4.08587	Conserved
chr11	22437101	22439492	3.44559	3.37662	Conserved
chr11	22512017	22513259	6.49059	4.03909	Conserved
chr11	22617390	22617744	2.77896	3.71261	Conserved
chr11	22629566	22630144	2.20743	2.82367	Conserved
chr11	22857723	22860635	4.75114	4.82895	Conserved
chr11	22871741	22872517	1.8586	3.36081	Conserved
chr11	22971704	22974031	5.22957	3.87608	Conserved
chr11	22981442	22982715	3.53415	3.30998	Conserved
chr11	22990282	22991833	3.32532	3.79396	Conserved
chr11	23007885	23008846	3.23557	2.14391	Conserved
chr11	23067080	23068494	3.75115	4.24486	Conserved
chr11	23140609	23141727	2.17764	2.70548	Conserved
chr11	23254974	23257405	3.53472	3.74249	Conserved
chr11	23305612	23307885	4.0581	3.38254	Conserved
chr11	23496825	23498610	3.79773	4.02178	Conserved
chr11	23632663	23634057	2.27627	2.0129	Conserved
chr11	23664585	23667047	5.27579	5.6033	Conserved
chr11	23769387	23771982	4.9128	4.22889	Conserved
chr11	23894227	23895208	2.74636	2.6349	Conserved
[truncated: 14,355 more rows]

## Sheet: Table S2
Supplementary Table S2. Allelic bias of H3K9ac peaks in F1 hybrids.
chr	start	end	B6 allele frequncy in F1 (M x B)	B6 allele frequncy in F1 (B x M)	Allelic bias
chr1	9744833	9745563	0.173913	0.216216	MSM-allele-biased
chr1	10992972	10994681	0.533333	0.427481	Non-allelic-biased
chr1	13426576	13427007	0.638298	0.428571	Non-allelic-biased
chr1	13466864	13467739	0.5	0.285714	MSM-allele-biased
chr1	15805423	15806678	0.557692	0.583333	Non-allelic-biased
chr1	16656144	16657803	0.507042	0.489691	Non-allelic-biased
chr1	17097062	17097599	0.55102	0.428571	Non-allelic-biased
chr1	21078641	21080202	0.522472	0.5	Non-allelic-biased
chr1	24005002	24005689	0.5	0.5	Non-allelic-biased
chr1	24107558	24107939	0.74359	0.545455	B6-allele-biased
chr1	31019048	31020447	0.666667	1	B6-allele-biased
chr1	31050069	31051724	0.588235	0.424242	Non-allelic-biased
chr1	34433088	34434811	0.594595	0.587379	Non-allelic-biased
chr1	35836435	35837700	0.560117	0.532134	Non-allelic-biased
chr1	36243578	36244537	0.875	0.846154	B6-allele-biased
chr1	36254686	36255146	0.428571	0.269231	MSM-allele-biased
chr1	36546566	36547302	0.684211	0.46875	B6-allele-biased
chr1	37028680	37029529	0.5	0.72093	B6-allele-biased
chr1	37299928	37300809	0.517241	0.367347	Non-allelic-biased
chr1	37872080	37872961	0.517241	0.367347	Non-allelic-biased
chr1	37889770	37891044	0.513514	0.522388	Non-allelic-biased
chr1	39433938	39435479	0.6625	0.464646	Non-allelic-biased
chr1	39445355	39446187	0.542857	0.452381	Non-allelic-biased
chr1	40155438	40157510	0.497409	0.4375	Non-allelic-biased
chr1	40179229	40179608	0.451613	0.56	Non-allelic-biased
chr1	40243302	40243796	0.4	0.25	MSM-allele-biased
chr1	43091736	43093086	0.485714	0.516129	Non-allelic-biased
chr1	44118163	44120729	0.271429	0.365854	MSM-allele-biased
chr1	45501371	45503232	0.411765	0.498382	Non-allelic-biased
chr1	45794958	45796147	0.439655	0.5	Non-allelic-biased
chr1	45904492	45905127	0.635135	0.464789	Non-allelic-biased
chr1	51508735	51509309	0.486486	0.447368	Non-allelic-biased
chr1	51855707	51857304	0.394737	0.434783	Non-allelic-biased
chr1	52232307	52233520	0.607143	0.502825	Non-allelic-biased
chr1	52726689	52727601	0.441176	0.480519	Non-allelic-biased
chr1	53784300	53785162	0.481013	0.5	Non-allelic-biased
chr1	54925443	54926754	0.516129	0.571429	Non-allelic-biased
chr1	57436809	57437190	0.74359	0.545455	B6-allele-biased
chr1	58609817	58610820	0.395833	0.484211	Non-allelic-biased
chr1	58652475	58653408	0.471338	0.464286	Non-allelic-biased
chr1	58795003	58796503	0.652893	0.540698	Non-allelic-biased
chr1	58972591	58974663	0.497409	0.4375	Non-allelic-biased
chr1	59321484	59322776	0.555556	0.48	Non-allelic-biased
chr1	59684427	59685664	0.529412	0.409836	Non-allelic-biased
chr1	60658676	60660461	0.620915	0.572193	Non-allelic-biased
chr1	60661988	60663011	0.559322	0.583333	Non-allelic-biased
chr1	64792223	64793069	0.5	0.596774	Non-allelic-biased
chr1	64844856	64845832	0.642857	0.75	B6-allele-biased
chr1	71102191	71103752	0.522472	0.5	Non-allelic-biased
chr1	72182845	72183239	0.5	0.8	B6-allele-biased
chr1	72711367	72712517	0.402778	0.4	Non-allelic-biased
chr1	72874007	72874873	0.285714	0.52381	MSM-allele-biased
chr1	74007302	74009581	0.566372	0.521505	Non-allelic-biased
chr1	74081522	74082888	0.598039	0.586207	Non-allelic-biased
chr1	74124166	74125255	0.779661	0.608108	B6-allele-biased
chr1	74196198	74197174	0.642857	0.75	B6-allele-biased
chr1	74249206	74250081	0.5	0.285714	MSM-allele-biased
chr1	74386480	74387893	0.547945	0.581395	Non-allelic-biased
chr1	74698620	74699358	0.53211	0.495935	Non-allelic-biased
chr1	75124295	75125498	0.441558	0.481928	Non-allelic-biased
chr1	75168297	75170082	0.620915	0.572193	Non-allelic-biased
chr1	75179461	75180410	0.333333	0.325	Non-allelic-biased
chr1	75234518	75237464	0.537879	0.566535	Non-allelic-biased
chr1	75251414	75252008	0.666667	0.272727	MSM-allele-biased
chr1	75435933	75436735	0.471698	0.457143	Non-allelic-biased
chr1	78536966	78538563	0.394737	0.434783	Non-allelic-biased
chr1	78567594	78568759	0.291667	0.241935	MSM-allele-biased
chr1	82032385	82032927	0.428571	0.352941	Non-allelic-biased
chr1	82188266	82189254	0.560976	0.655172	Non-allelic-biased
chr1	85326880	85327215	0.571429	0.538462	Non-allelic-biased
chr1	85793430	85795012	0.486804	0.538462	Non-allelic-biased
chr1	85894648	85895475	0.5	0.615385	Non-allelic-biased
chr1	87891354	87892998	0.478261	0.44	Non-allelic-biased
chr1	88418781	88419617	0.482759	0.452381	Non-allelic-biased
chr1	90843442	90843821	0.451613	0.56	Non-allelic-biased
chr1	91439459	91439893	0.8	0.923077	B6-allele-biased
chr1	91539917	91541373	0.433333	0.440252	Non-allelic-biased
chr1	92906603	92907792	0.439655	0.5	Non-allelic-biased
chr1	93668109	93669131	0.6875	0.545455	B6-allele-biased
chr1	98094743	98096054	0.516129	0.571429	Non-allelic-biased
chr1	101242495	101245100	0.48538	0.550505	Non-allelic-biased
chr1	101901873	101902822	0.333333	0.325	Non-allelic-biased
chr1	105114543	105116328	0.620915	0.572193	Non-allelic-biased
chr1	105175364	105175732	0.48	0.5625	Non-allelic-biased
chr1	105178320	105179743	0.55	0.547368	Non-allelic-biased
chr1	105355620	105357517	0.574661	0.454183	Non-allelic-biased
chr1	105384207	105384677	0.583333	0.52381	Non-allelic-biased
chr1	105663044	105664868	0.572327	0.552764	Non-allelic-biased
chr1	105695288	105697031	0.617647	0.508475	Non-allelic-biased
chr1	105780912	105781212	0.6	0.584906	Non-allelic-biased
chr1	105900367	105901343	0.642857	0.75	B6-allele-biased
chr1	105907898	105909585	0.555556	0.3125	MSM-allele-biased
chr1	105925096	105926978	0.531365	0.422096	Non-allelic-biased
chr1	105953815	105954502	0.5	0.5	Non-allelic-biased
chr1	105971476	105972545	0.60177	0.526786	Non-allelic-biased
chr1	105988576	105994274	0.522388	0.508621	Non-allelic-biased
chr1	106169686	106173791	0.567114	0.5	Non-allelic-biased
chr1	106192551	106194007	0.433333	0.440252	Non-allelic-biased
chr1	106713611	106714213	0.391304	0.615385	Non-allelic-biased
chr1	106758225	106760554	0.43949	0.431373	Non-allelic-biased
chr1	106774538	106774909	0	0.461538	MSM-allele-biased
chr1	106795840	106797134	0.455497	0.494949	Non-allelic-biased
chr1	118199581	118200589	0.440678	0.325581	Non-allelic-biased
chr1	118310437	118311446	0.504587	0.474227	Non-allelic-biased
chr1	118321459	118322872	0.547945	0.581395	Non-allelic-biased
chr1	118387987	118390219	0.462366	0.559633	Non-allelic-biased
chr1	118459152	118459898	0.412698	0.5	Non-allelic-biased
chr1	118613173	118613711	0.578947	0.681818	B6-allele-biased
chr1	118613930	118614390	0.428571	0.269231	MSM-allele-biased
chr1	118627983	118628810	0.5	0.615385	Non-allelic-biased
chr1	118642831	118643947	0.212766	0.211538	MSM-allele-biased
chr1	118658200	118660118	0.494118	0.453097	Non-allelic-biased
chr1	118681829	118684395	0.271429	0.365854	MSM-allele-biased
chr1	119293690	119294995	0.491525	0.441176	Non-allelic-biased
chr1	119503927	119505293	0.598039	0.586207	Non-allelic-biased
chr1	119525405	119526689	0.473282	0.516949	Non-allelic-biased
chr1	119647843	119649092	0.428571	0.441176	Non-allelic-biased
chr1	119836705	119837384	0.294118	0.266667	MSM-allele-biased
chr1	119912599	119913706	0.581818	0.481481	Non-allelic-biased
chr1	120037187	120037819	0.642857	0.756757	B6-allele-biased
chr1	120063993	120064478	0.625	0.625	Non-allelic-biased
chr1	120070281	120070844	0.481481	0.347826	Non-allelic-biased
chr1	120071985	120074380	0.430939	0.446429	Non-allelic-biased
chr1	120115477	120122117	0.511144	0.523926	Non-allelic-biased
chr1	120264542	120265743	0.791667	0.346154	B6-allele-biased
chr1	120269331	120270290	0.875	0.846154	B6-allele-biased
chr1	121326183	121336334	0.52864	0.514304	Non-allelic-biased
chr1	121348658	121349306	0.559633	0.536842	Non-allelic-biased
chr1	121390331	121391034	0.588235	0.692308	B6-allele-biased
chr1	121431088	121431913	0.574713	0.539216	Non-allelic-biased
chr1	121567211	121567902	0.463415	0.531915	Non-allelic-biased
chr1	125434347	125436377	0.478632	0.604651	Non-allelic-biased
chr1	125559932	125561687	0.540453	0.530675	Non-allelic-biased
chr1	125676909	125677503	0.666667	0.272727	MSM-allele-biased
chr1	127204698	127206295	0.394737	0.434783	Non-allelic-biased
chr1	127397115	127398178	0.561644	0.483333	Non-allelic-biased
chr1	127728556	127733326	0.458696	0.506392	Non-allelic-biased
chr1	127735256	127736010	0.513514	0.28125	MSM-allele-biased
chr1	127750181	127751412	0.294118	0.345455	MSM-allele-biased
chr1	127773179	127777190	0.568015	0.547789	Non-allelic-biased
chr1	127868774	127869566	0.464286	0.5	Non-allelic-biased
chr1	128102320	128104209	0.406061	0.436975	Non-allelic-biased
chr1	128243760	128245621	0.411765	0.498382	Non-allelic-biased
chr1	128416409	128417573	0.469534	0.481172	Non-allelic-biased
chr1	130461970	130463158	0.214286	0.631579	MSM-allele-biased
chr1	130658422	130662040	0.498084	0.467532	Non-allelic-biased
chr1	130715217	130718587	0.487302	0.509063	Non-allelic-biased
chr1	130733357	130734570	0.607143	0.502825	Non-allelic-biased
chr1	130760137	130764890	0.410526	0.392897	Non-allelic-biased
chr1	130766782	130767179	0.636364	0.809524	B6-allele-biased
chr1	130797284	130799341	0.495327	0.485981	Non-allelic-biased
chr1	130821663	130822866	0.441558	0.481928	Non-allelic-biased
chr1	130826321	130832979	0.504512	0.538184	Non-allelic-biased
chr1	130834786	130836219	0.466667	0.486726	Non-allelic-biased
chr1	130839939	130842259	0.485944	0.438596	Non-allelic-biased
chr1	131072165	131073057	0.291667	0.436893	MSM-allele-biased
chr1	131083428	131084340	0.441176	0.480519	Non-allelic-biased
chr1	131089568	131098107	0.541333	0.535792	Non-allelic-biased
chr1	131125381	131127038	0.508333	0.484277	Non-allelic-biased
chr1	131138147	131139708	0.522472	0.5	Non-allelic-biased
chr1	131152939	131154086	0.5	0.452381	Non-allelic-biased
chr1	131184285	131187010	0.4625	0.605442	Non-allelic-biased
chr1	131198461	131200002	0.6625	0.464646	Non-allelic-biased
chr1	131242568	131246446	0.457143	0.508475	Non-allelic-biased
chr1	131274303	131277480	0.350829	0.346296	Non-allelic-biased
chr1	131525497	131528768	0.494163	0.53252	Non-allelic-biased
chr1	131547370	131548661	0.446429	0.368421	Non-allelic-biased
chr1	131612845	131614439	0.372093	0.557143	Non-allelic-biased
chr1	131797340	131798273	0.471338	0.464286	Non-allelic-biased
chr1	131827485	131828657	0.560976	0.555556	Non-allelic-biased
chr1	131867255	131868134	0.428571	0.420635	Non-allelic-biased
chr1	131909887	131911974	0.46129	0.483766	Non-allelic-biased
chr1	131917054	131919709	0.575	0.649842	Non-allelic-biased
chr1	131962961	131964073	0.677083	0.527273	Non-allelic-biased
chr1	131968504	131974135	0.45481	0.496604	Non-allelic-biased
chr1	131989260	131994157	0.518519	0.5625	Non-allelic-biased
chr1	132006675	132009316	0.510549	0.493878	Non-allelic-biased
chr1	132125779	132126542	0.439024	0.431034	Non-allelic-biased
chr1	132137847	132140136	0.443983	0.524017	Non-allelic-biased
chr1	132298216	132299573	0.384615	0.54717	Non-allelic-biased
chr1	132316127	132319028	0.446886	0.3625	Non-allelic-biased
chr1	132327277	132327712	0.483871	0.444444	Non-allelic-biased
chr1	132333702	132334655	0.457627	0.525424	Non-allelic-biased
chr1	132337596	132338621	0.560976	0.59322	Non-allelic-biased
chr1	132366582	132367710	0.754386	0.803922	B6-allele-biased
chr1	132388497	132391414	0.463768	0.490741	Non-allelic-biased
chr1	132416636	132418349	0.592105	0.48913	Non-allelic-biased
chr1	132476524	132478183	0.507042	0.489691	Non-allelic-biased
chr1	132586888	132587497	0.6125	0.626667	Non-allelic-biased
chr1	133024272	133026132	0.46	0.506024	Non-allelic-biased
chr1	133033474	133033905	0.638298	0.428571	Non-allelic-biased
chr1	133046164	133047662	0.25	0.230769	MSM-allele-biased
chr1	133068949	133069815	0.285714	0.52381	MSM-allele-biased
chr1	133103537	133104804	0.288136	0.343284	MSM-allele-biased
chr1	133119334	133120060	0.2	0.5	MSM-allele-biased
chr1	133123862	133124733	0.533333	0.538462	Non-allelic-biased
chr1	133130497	133135779	0.465116	0.465887	Non-allelic-biased
chr1	133210573	133211299	0.2	0.5	MSM-allele-biased
chr1	133222645	133222973	1	0.6	B6-allele-biased
chr1	133226311	133226845	0.615385	0.444444	Non-allelic-biased
chr1	133237251	133237894	0.384615	0.578947	Non-allelic-biased
chr1	133245776	133247825	0.545455	0.541667	Non-allelic-biased
chr1	133252040	133253157	0.555556	0.444444	Non-allelic-biased
chr1	133254847	133256039	0.710526	0.612245	B6-allele-biased
chr1	133264600	133266196	0.552632	0.553846	Non-allelic-biased
chr1	133278362	133279662	0.531646	0.538462	Non-allelic-biased
chr1	133285727	133288645	0.508671	0.518018	Non-allelic-biased
chr1	133302318	133303097	0.421053	0.730769	B6-allele-biased
chr1	133309388	133310993	0.650602	0.698324	B6-allele-biased
chr1	133328240	133330078	0.409357	0.433962	Non-allelic-biased
chr1	133347586	133348280	0.46	0.571429	Non-allelic-biased
chr1	133360860	133379430	0.526432	0.499712	Non-allelic-biased
chr1	133381943	133382442	0.513514	0.666667	Non-allelic-biased
chr1	133417973	133418791	0.555556	0.527027	Non-allelic-biased
chr1	133422904	133424438	0.5	0.557692	Non-allelic-biased
chr1	133594540	133596066	0.375	0.5	Non-allelic-biased
chr1	133609489	133610325	0.482759	0.452381	Non-allelic-biased
chr1	133660239	133661930	0.577778	0.492063	Non-allelic-biased
chr1	133685413	133686411	0.464286	0.514706	Non-allelic-biased
chr1	133693990	133694839	0.5	0.72093	B6-allele-biased
chr1	133915925	133921371	0.480263	0.498567	Non-allelic-biased
chr1	133933561	133935284	0.594595	0.587379	Non-allelic-biased
chr1	134060742	134061475	0.428571	0.514286	Non-allelic-biased
chr1	134077878	134079731	0.587786	0.542373	Non-allelic-biased
chr1	134092819	134093793	0.509434	0.470588	Non-allelic-biased
chr1	134098616	134099837	0.577778	0.657895	Non-allelic-biased
chr1	134217041	134217921	0.304348	0.253165	MSM-allele-biased
chr1	134220757	134222486	0.470588	0.458333	Non-allelic-biased
chr1	134222544	134224042	0.25	0.230769	MSM-allele-biased
chr1	134232328	134235908	0.246032	0.291667	MSM-allele-biased
chr1	134237314	134238275	0.382716	0.445378	Non-allelic-biased
chr1	134357320	134358175	0.6	0.4	Non-allelic-biased
chr1	134360936	134362621	0.557692	0.537037	Non-allelic-biased
chr1	134404137	134406355	0.757576	0.6	B6-allele-biased
chr1	134414336	134416340	0.5	0.597222	Non-allelic-biased
chr1	134493918	134496779	0.6	0.5	Non-allelic-biased
chr1	134559798	134562098	0.454545	0.571429	Non-allelic-biased
chr1	135818597	135822573	0.4	0.5	Non-allelic-biased
chr1	136007401	136007969	0.416667	0.482759	Non-allelic-biased
chr1	136018094	136018631	0.55102	0.428571	Non-allelic-biased
chr1	136140120	136140855	0.649123	0.609375	Non-allelic-biased
chr1	136228273	136228966	0.411765	0.588235	Non-allelic-biased
chr1	136344938	136346582	0.478261	0.44	Non-allelic-biased
chr1	136414756	136415913	0.4375	0.487047	Non-allelic-biased
chr1	136538113	136538492	0.451613	0.56	Non-allelic-biased
chr1	136540689	136542164	0.355932	0.419753	Non-allelic-biased
chr1	136624279	136626016	0.327586	0.5	Non-allelic-biased
chr1	136628029	136630100	0.5	0.5	Non-allelic-biased
chr1	136654410	136656931	0.353659	0.458824	Non-allelic-biased
chr1	136661750	136662538	0.5	0.5	Non-allelic-biased
chr1	136669569	136670111	0.428571	0.352941	Non-allelic-biased
chr1	136685207	136686424	0.541401	0.5	Non-allelic-biased
chr1	136692804	136696798	0.492857	0.610922	Non-allelic-biased
chr1	136698766	136699464	0.587302	0.466667	Non-allelic-biased
chr1	136895455	136896773	0.666667	0.506667	Non-allelic-biased
chr1	136910381	136912283	0.538961	0.478261	Non-allelic-biased
chr1	136925655	136925967	0.526316	0.491803	Non-allelic-biased
chr1	136945528	136949561	0.454097	0.496362	Non-allelic-biased
chr1	136957642	136960555	0.551242	0.525956	Non-allelic-biased
chr1	136965979	136967895	0.534954	0.476309	Non-allelic-biased
chr1	137010301	137010682	0.74359	0.545455	B6-allele-biased
chr1	137020343	137020978	0.635135	0.464789	Non-allelic-biased
chr1	137446494	137446840	0.388889	0.4375	Non-allelic-biased
chr1	137898347	137899123	0.578947	0.333333	Non-allelic-biased
chr1	138174292	138175210	0.434783	0.627907	Non-allelic-biased
chr1	138322837	138323166	0.538462	0.537037	Non-allelic-biased
chr1	138609070	138609403	0.5	0.434783	Non-allelic-biased
chr1	138617252	138620330	0.639785	0.61596	Non-allelic-biased
chr1	138856087	138856962	0.5	0.285714	MSM-allele-biased
chr1	138962973	138964628	0.588235	0.424242	Non-allelic-biased
chr1	139421753	139423205	0.505051	0.584071	Non-allelic-biased
chr1	139500853	139503552	0.527638	0.498221	Non-allelic-biased
chr1	139559105	139560682	0.53125	0.482625	Non-allelic-biased
chr1	139659351	139661046	0.519651	0.549669	Non-allelic-biased
chr1	139779504	139781240	0.555556	0.490364	Non-allelic-biased
chr1	139856192	139859138	0.537879	0.566535	Non-allelic-biased
chr1	140012627	140015483	0.238411	0.253521	MSM-allele-biased
chr1	140016871	140019415	0.363636	0.357143	Non-allelic-biased
chr1	140180023	140183933	0.464491	0.516779	Non-allelic-biased
chr1	140264936	140267583	0.464286	0.559567	Non-allelic-biased
chr1	140409240	140410062	0.55	0.5625	Non-allelic-biased
chr1	140764707	140765964	0.719626	0.786765	B6-allele-biased
chr1	143702195	143703421	0.678571	0.269231	MSM-allele-biased
chr1	143739677	143740183	0.461538	0.438202	Non-allelic-biased
chr1	143777325	143778009	0.521739	0.565217	Non-allelic-biased
chr1	144003113	144004076	0.2	0.6	MSM-allele-biased
chr1	145701266	145701654	0.411765	0.230769	MSM-allele-biased
chr1	149507899	149520163	0.25	1	B6-allele-biased
chr1	150392097	150394388	0.477551	0.493289	Non-allelic-biased
chr1	151123950	151124648	0.587302	0.466667	Non-allelic-biased
chr1	151127613	151135401	0.675849	0.631436	Non-allelic-biased
chr1	151153107	151153675	0.416667	0.482759	Non-allelic-biased
chr1	151166958	151167912	0.666667	0.6	Non-allelic-biased
chr1	151177609	151178151	0.428571	0.352941	Non-allelic-biased
chr1	151342677	151346209	0.708595	0.684615	B6-allele-biased
chr1	151427321	151429563	0.537688	0.513595	Non-allelic-biased
chr1	151499774	151501627	0.587786	0.542373	Non-allelic-biased
chr1	151571663	151572522	0.5	0.2	MSM-allele-biased
chr1	151753381	151756220	0.59854	0.703226	B6-allele-biased
chr1	151947674	151948206	0.678571	0.735294	B6-allele-biased
chr1	152386168	152386599	0.638298	0.428571	Non-allelic-biased
chr1	152578254	152578605	0.545455	0.461538	Non-allelic-biased
chr1	152622278	152625498	0.473684	0.580153	Non-allelic-biased
chr1	152766682	152767528	0.5	0.596774	Non-allelic-biased
chr1	152901829	152904568	0.527778	0.457143	Non-allelic-biased
chr1	153412208	153417559	0.2	1	B6-allele-biased
chr1	153660510	153661909	0.666667	1	B6-allele-biased
chr1	153678787	153680155	0.75	0	B6-allele-biased
chr1	153691035	153693282	0.354167	0.618182	Non-allelic-biased
chr1	153697061	153698875	0.6	0.537313	Non-allelic-biased
chr1	153701876	153703266	0.408163	0.447368	Non-allelic-biased
chr1	153751892	153753023	0.833333	0.5	B6-allele-biased
chr1	155795229	155795967	0.53211	0.495935	Non-allelic-biased
chr1	155808725	155813707	0.465753	0.475783	Non-allelic-biased
chr1	155826590	155827513	0.508772	0.416667	Non-allelic-biased
chr1	155971842	155974447	0.48538	0.550505	Non-allelic-biased
chr1	156034728	156037652	0.497881	0.447761	Non-allelic-biased
chr1	156040880	156043608	0.560185	0.587814	Non-allelic-biased
chr1	156473861	156474201	0.571429	0.285714	MSM-allele-biased
chr1	156657920	156659866	0.674419	0.625	Non-allelic-biased
chr1	156673429	156674668	0.4	0.6	Non-allelic-biased
chr1	156718192	156719493	0.5	0.526316	Non-allelic-biased
chr1	156938504	156940127	0.638298	0.588235	Non-allelic-biased
chr1	156978487	156979594	0.581818	0.481481	Non-allelic-biased
chr1	157012699	157014627	0.664835	0.570175	Non-allelic-biased
chr1	157080811	157081577	0.697674	0.481481	B6-allele-biased
chr1	157253583	157254579	0.672131	0.581395	Non-allelic-biased
chr1	157411471	157413158	0.555556	0.3125	MSM-allele-biased
chr1	157458774	157459081	0.2	0.4	MSM-allele-biased
chr1	157506556	157507292	0.684211	0.46875	B6-allele-biased
chr1	157525348	157528371	0.489051	0.542113	Non-allelic-biased
chr1	157929961	157930360	0.38961	0.25641	MSM-allele-biased
chr1	159231459	159233240	0.534247	0.416667	Non-allelic-biased
chr1	160043765	160046420	0.575	0.649842	Non-allelic-biased
chr1	160195261	160195861	0.644068	0.505882	Non-allelic-biased
chr1	160211987	160213813	0.443609	0.505155	Non-allelic-biased
chr1	160791224	160793503	0.566372	0.521505	Non-allelic-biased
chr1	160905836	160907285	0.5	0.461538	Non-allelic-biased
chr1	160978431	160983004	0.479608	0.467903	Non-allelic-biased
chr1	160985290	160991337	0.529954	0.550086	Non-allelic-biased
chr1	161034129	161036815	0.498615	0.467172	Non-allelic-biased
chr1	161070256	161072146	0.611511	0.56044	Non-allelic-biased
chr1	161075367	161076755	0.837037	0.890805	B6-allele-biased
chr1	161130606	161131796	0.678571	0.588235	Non-allelic-biased
chr1	161195468	161196124	0.615385	0.608696	Non-allelic-biased
chr1	161247557	161251170	0.510791	0.475728	Non-allelic-biased
chr1	161257806	161258687	0.517241	0.367347	Non-allelic-biased
chr1	161267380	161268947	0.555556	0.414634	Non-allelic-biased
chr1	161876008	161877638	0.469388	0.572727	Non-allelic-biased
chr1	161969187	161969932	0.438596	0.515625	Non-allelic-biased
chr1	162004917	162005722	0.614583	0.601449	Non-allelic-biased
chr1	162217702	162218459	0.5	0.489362	Non-allelic-biased
chr1	162548024	162549011	0.463415	0.54	Non-allelic-biased
chr1	162570356	162571364	0.440678	0.325581	Non-allelic-biased
chr1	162738505	162740867	0.534351	0.462121	Non-allelic-biased
chr1	162812794	162814025	0.294118	0.345455	MSM-allele-biased
chr1	162853225	162855244	0.5	0.411765	Non-allelic-biased
chr1	162857051	162866597	0.499366	0.446154	Non-allelic-biased
chr1	162871586	162872388	0.471698	0.457143	Non-allelic-biased
chr1	162874610	162875921	0.516129	0.571429	Non-allelic-biased
chr1	162885060	162886530	0.480769	0.46	Non-allelic-biased
chr1	162895773	162898845	0.547297	0.52071	Non-allelic-biased
chr1	162963371	162964309	0.662162	0.663366	Non-allelic-biased
chr1	162966502	162966978	0.525	0.372549	Non-allelic-biased
chr1	162971455	162973355	0.534884	0.304348	MSM-allele-biased
chr1	162981576	162988500	0.391949	0.40958	Non-allelic-biased
chr1	163403235	163403975	0.578313	0.504132	Non-allelic-biased
chr1	163929640	163931447	0.579365	0.462121	Non-allelic-biased
chr1	164145689	164155570	0.577633	0.568523	Non-allelic-biased
chr1	164158320	164160091	0.59292	0.534483	Non-allelic-biased
chr1	164162353	164163792	0.631579	0.541237	Non-allelic-biased
chr1	164219801	164220781	0.656863	0.543478	Non-allelic-biased
chr1	164247233	164253928	0.596817	0.562257	Non-allelic-biased
chr1	164306706	164308017	0.516129	0.571429	Non-allelic-biased
chr1	164415022	164416045	0.559322	0.583333	Non-allelic-biased
chr1	164420302	164420601	0.714286	0.636364	B6-allele-biased
chr1	164450040	164450416	0.5	0.296296	MSM-allele-biased
chr1	164454974	164461442	0.471751	0.48494	Non-allelic-biased
chr1	164703324	164705176	0.522222	0.365591	Non-allelic-biased
chr1	164787785	164788410	0.8	0.555556	B6-allele-biased
chr1	164898640	164900127	0.390625	0.482759	Non-allelic-biased
chr1	165193399	165194953	0.57619	0.602273	Non-allelic-biased
chr1	165229864	165230520	0.615385	0.608696	Non-allelic-biased
chr1	165236058	165237736	0.543478	0.494253	Non-allelic-biased
chr1	165330243	165331371	0.754386	0.803922	B6-allele-biased
chr1	165458867	165464290	0.525126	0.570842	Non-allelic-biased
chr1	165468003	165470405	0.460317	0.382716	Non-allelic-biased
chr1	165484421	165485400	0.4	0.410256	Non-allelic-biased
chr1	165502677	165503775	0.543478	0.4	Non-allelic-biased
chr1	165506127	165507277	0.402778	0.4	Non-allelic-biased
chr1	165595168	165595506	0.647059	0.583333	Non-allelic-biased
chr1	165615589	165618227	0.559242	0.553846	Non-allelic-biased
chr1	165633956	165634948	0.565217	0.487952	Non-allelic-biased
chr1	165641366	165643180	0.6	0.537313	Non-allelic-biased
chr1	165706402	165708567	0.419355	0.415094	Non-allelic-biased
chr1	165717345	165718862	0.468085	0.4375	Non-allelic-biased
chr1	165736115	165736575	0.428571	0.269231	MSM-allele-biased
chr1	165763237	165770744	0.557604	0.503704	Non-allelic-biased
chr1	166001068	166003730	0.532468	0.421687	Non-allelic-biased
chr1	166253861	166255096	0.74359	0.648649	B6-allele-biased
chr1	166279152	166280062	0.478873	0.733333	B6-allele-biased
chr1	166378334	166380423	0.34	0.442623	Non-allelic-biased
chr1	166409527	166410153	0.571429	0.5	Non-allelic-biased
chr1	167307942	167309255	0.435897	0.358025	Non-allelic-biased
chr1	167349391	167351992	0.534884	0.504505	Non-allelic-biased
chr1	167374790	167375569	0.421053	0.730769	B6-allele-biased
chr1	167377564	167378242	0.425	0.431193	Non-allelic-biased
chr1	167393890	167394759	0.531915	0.554054	Non-allelic-biased
chr1	167618263	167618941	0.425	0.431193	Non-allelic-biased
chr1	169968082	169969670	0.6	1	B6-allele-biased
chr1	171113570	171114484	0.531915	0.527273	Non-allelic-biased
chr1	171221098	171229791	0.0530303	0.0413793	MSM-allele-biased
chr1	172082061	172083629	0.470588	0.5	Non-allelic-biased
chr1	172126741	172128183	0.4	0.421053	Non-allelic-biased
chr1	172309837	172313018	0.263158	0.307692	MSM-allele-biased
chr1	172500273	172503278	0.458333	0.53125	Non-allelic-biased
chr1	172989145	172991488	0.568627	0.589286	Non-allelic-biased
chr1	175622866	175626182	0.634969	0.597504	Non-allelic-biased
chr1	175629741	175635261	0.5375	0.512431	Non-allelic-biased
chr1	175646510	175647735	0.463415	0.6	Non-allelic-biased
chr1	175880477	175880905	0.534091	0.464646	Non-allelic-biased
chr1	176812745	176815206	0.486275	0.456604	Non-allelic-biased
chr1	176818526	176818855	0.538462	0.537037	Non-allelic-biased
chr1	177258681	177258997	0.607143	0.5625	Non-allelic-biased
chr1	177338584	177340054	0.480769	0.46	Non-allelic-biased
chr1	177441120	177443404	0.460317	0.3875	Non-allelic-biased
chr1	177458569	177459340	0.482759	0.339286	Non-allelic-biased
chr1	177795607	177797059	0.505051	0.584071	Non-allelic-biased
chr1	177983469	177984199	0.173913	0.216216	MSM-allele-biased
chr1	178186873	178189076	0.463768	0.421687	Non-allelic-biased
chr1	178219032	178220085	0.363636	0.5	Non-allelic-biased
chr1	178317235	178320616	0.471976	0.526961	Non-allelic-biased
chr1	178329380	178330730	0.485714	0.516129	Non-allelic-biased
chr1	178332915	178338908	0.476987	0.511265	Non-allelic-biased
chr1	178368530	178369795	0.560117	0.532134	Non-allelic-biased
chr1	178405331	178406913	0.486804	0.538462	Non-allelic-biased
chr1	179517250	179517995	0.438596	0.515625	Non-allelic-biased
chr1	179545308	179547727	0.6	0.45679	Non-allelic-biased
chr1	179559655	179561098	0.617647	0.752381	B6-allele-biased
chr1	179571431	179572258	0.5	0.615385	Non-allelic-biased
chr1	179667790	179668714	0.666667	0.722222	B6-allele-biased
chr1	179802145	179804893	0.557576	0.576744	Non-allelic-biased
chr1	179835855	179837255	0.669231	0.708108	B6-allele-biased
chr1	179847916	179848908	0.565217	0.487952	Non-allelic-biased
chr1	179959083	179961244	0.542373	0.479592	Non-allelic-biased
chr1	180175322	180177211	0.406061	0.436975	Non-allelic-biased
chr1	180182407	180183163	0.333333	0.257576	MSM-allele-biased
chr1	180186913	180187248	0.571429	0.538462	Non-allelic-biased
chr1	180189211	180197771	0.489016	0.494382	Non-allelic-biased
chr1	180209272	180212641	0.5	0.468571	Non-allelic-biased
chr1	180214827	180217654	0.493631	0.524324	Non-allelic-biased
chr1	180220592	180222664	0.497409	0.4375	Non-allelic-biased
chr1	180225576	180230718	0.616016	0.589636	Non-allelic-biased
chr1	180245259	180246645	0.282051	0.371622	MSM-allele-biased
chr1	180249779	180251416	0.434109	0.358491	Non-allelic-biased
chr1	180255322	180257031	0.533333	0.427481	Non-allelic-biased
chr1	180279544	180280213	0.538462	0.511628	Non-allelic-biased
chr1	180329907	180332213	0.411765	0.5	Non-allelic-biased
chr1	180386972	180388016	0.711864	0.569767	B6-allele-biased
chr1	180407040	180407673	0.551724	0.769231	B6-allele-biased
chr1	180568577	180569688	0.470588	0.372549	Non-allelic-biased
chr1	180641339	180641990	0.428571	0.666667	Non-allelic-biased
chr1	180713891	180715045	0.411765	0.54878	Non-allelic-biased
chr1	180720151	180720464	0.714286	0.777778	B6-allele-biased
chr1	180725338	180727117	0.444444	0.448485	Non-allelic-biased
chr1	180767882	180768643	0.697368	0.619718	B6-allele-biased
chr1	180777447	180778702	0.557692	0.583333	Non-allelic-biased
chr1	180811725	180814669	0.6	0.529412	Non-allelic-biased
chr1	180847938	180848789	0.329114	0.347826	Non-allelic-biased
chr1	180850340	180851961	0.588571	0.536036	Non-allelic-biased
chr1	180903846	180904806	0.516129	0.763158	B6-allele-biased
chr1	180941678	180943084	0.563636	0.685185	B6-allele-biased
chr1	180980405	180981430	0.560976	0.59322	Non-allelic-biased
chr1	181004956	181006000	0.711864	0.569767	B6-allele-biased
chr1	181009418	181010617	0.391892	0.619565	Non-allelic-biased
chr1	181014940	181018025	0.439252	0.416667	Non-allelic-biased
chr1	181035639	181038652	0.44186	0.489011	Non-allelic-biased
chr1	181143602	181145596	0.463768	0.5	Non-allelic-biased
chr1	181151026	181151543	0.695652	0.789474	B6-allele-biased
chr1	181210188	181213280	0.52766	0.56391	Non-allelic-biased
chr1	181255898	181259576	0.492938	0.559579	Non-allelic-biased
chr1	181841390	181842981	0.484375	0.582278	Non-allelic-biased
chr1	182124601	182125752	0.497326	0.429952	Non-allelic-biased
chr1	182191068	182192233	0.291667	0.241935	MSM-allele-biased
chr1	182267982	182268895	0.659091	0.575758	Non-allelic-biased
chr1	182270734	182271817	0.5	0.460526	Non-allelic-biased
chr1	182280481	182283113	0.439394	0.492063	Non-allelic-biased
chr1	182287425	182288280	0.6	0.4	Non-allelic-biased
chr1	182340750	182342042	0.555556	0.48	Non-allelic-biased
chr1	182386150	182386584	0.8	0.923077	B6-allele-biased
chr1	182408253	182410649	0.385542	0.393443	Non-allelic-biased
chr1	182412241	182413913	0.55914	0.472727	Non-allelic-biased
chr1	182426525	182427559	0.333333	0.364407	Non-allelic-biased
chr1	182460476	182461976	0.652893	0.540698	Non-allelic-biased
chr1	182479191	182479514	0.458333	0.571429	Non-allelic-biased
chr1	182516751	182518019	0.679245	0.506667	Non-allelic-biased
chr1	182562606	182563788	0.576923	0.613636	Non-allelic-biased
chr1	182763651	182765938	0.189873	0.185714	MSM-allele-biased
chr1	182802280	182805121	0.34507	0.333333	Non-allelic-biased
chr1	182814298	182815161	0.333333	0.403509	Non-allelic-biased
chr1	182823591	182824636	0.169811	0.329897	MSM-allele-biased
chr1	182832664	182836247	0.201258	0.178571	MSM-allele-biased
chr1	182954728	182955177	0.421053	0.362069	Non-allelic-biased
chr1	182956971	182958334	0.444444	0.437037	Non-allelic-biased
chr1	182959602	182960269	0.25	0.421053	MSM-allele-biased
chr1	183220893	183221468	0.391304	0.478261	Non-allelic-biased
chr1	183296501	183297370	0.531915	0.554054	Non-allelic-biased
chr1	183344860	183345848	0.560976	0.655172	Non-allelic-biased
chr1	183368150	183370145	0.5	0.568862	Non-allelic-biased
chr1	183378135	183379255	0.56962	0.547619	Non-allelic-biased
chr1	183382974	183383274	0.6	0.584906	Non-allelic-biased
chr1	183385225	183386247	0.6875	0.545455	B6-allele-biased
chr1	183388560	183389535	0.634615	0.605505	Non-allelic-biased
chr1	183414266	183414796	0.4	0.333333	Non-allelic-biased
chr1	183438629	183439168	0.676471	0.542857	Non-allelic-biased
chr1	184033131	184035095	0.406114	0.501901	Non-allelic-biased
chr1	184058070	184059162	0.516129	0.395833	Non-allelic-biased
chr1	184100233	184101013	0.657143	0.666667	Non-allelic-biased
chr1	184728440	184736016	0.556604	0.460145	Non-allelic-biased
chr1	184807346	184813117	0.539101	0.533333	Non-allelic-biased
chr1	184822741	184827922	0.570881	0.582492	Non-allelic-biased
chr1	184838038	184839584	0.627451	0.507042	Non-allelic-biased
chr1	184843609	184847003	0.486772	0.550562	Non-allelic-biased
chr1	184851056	184853826	0.613208	0.514286	Non-allelic-biased
chr1	184858588	184858908	0.521739	0.315789	MSM-allele-biased
chr1	184867397	184868486	0.779661	0.608108	B6-allele-biased
chr1	184869720	184876054	0.436697	0.395833	Non-allelic-biased
chr1	184879018	184883358	0.436782	0.449175	Non-allelic-biased
chr1	184941271	184942046	0.1	0.175	MSM-allele-biased
chr1	185203004	185204847	0.511521	0.46875	Non-allelic-biased
chr1	185328675	185329446	0.482759	0.339286	Non-allelic-biased
chr1	185331678	185332895	0.541401	0.5	Non-allelic-biased
chr1	185362379	185364297	0.494118	0.453097	Non-allelic-biased
chr1	185454911	185457309	0.552846	0.521472	Non-allelic-biased
chr1	186116685	186117688	0.395833	0.484211	Non-allelic-biased
chr1	186748928	186750061	0.489655	0.615385	Non-allelic-biased
chr1	187214512	187216400	0.44	0.483568	Non-allelic-biased
chr1	187226401	187226737	0.178571	0.1875	MSM-allele-biased
chr1	187608704	187610022	0.666667	0.506667	Non-allelic-biased
chr1	187755366	187756623	0.719626	0.786765	B6-allele-biased
chr1	187757837	187759707	0.785714	0.586957	B6-allele-biased
chr1	187997657	187997970	0.714286	0.777778	B6-allele-biased
chr1	189006991	189008180	0.439655	0.5	Non-allelic-biased
chr1	189921727	189922930	0.441558	0.481928	Non-allelic-biased
chr1	189985221	189986007	0.641026	0.5	Non-allelic-biased
chr1	190041224	190047381	0.532803	0.513208	Non-allelic-biased
chr1	190048440	190048834	0.5	0.8	B6-allele-biased
chr1	190059315	190059849	0.615385	0.444444	Non-allelic-biased
chr1	190105714	190108039	0.46789	0.481481	Non-allelic-biased
chr1	190130402	190130800	0.492537	0.485714	Non-allelic-biased
chr1	190166941	190177069	0.48605	0.464824	Non-allelic-biased
chr1	190180832	190181406	0.486486	0.447368	Non-allelic-biased
chr1	190204385	190205266	0.517241	0.367347	Non-allelic-biased
chr1	190796963	190798237	0.513514	0.522388	Non-allelic-biased
chr1	190834833	190835246	0.733333	0.952381	B6-allele-biased
chr1	190911281	190911815	0.615385	0.444444	Non-allelic-biased
chr1	190927921	190929584	0.579439	0.56	Non-allelic-biased
chr1	191025406	191026166	0.3	0.380952	MSM-allele-biased
chr1	191062372	191062996	0.444444	0.368421	Non-allelic-biased
chr1	191182637	191184117	0.439394	0.448598	Non-allelic-biased
chr1	191223945	191225270	0.489362	0.503311	Non-allelic-biased
chr1	191256703	191257474	0.482759	0.339286	Non-allelic-biased
chr1	191275576	191277780	0.414894	0.253165	MSM-allele-biased
chr1	191280947	191281283	0.178571	0.1875	MSM-allele-biased
chr1	191312583	191313304	0.512195	0.5	Non-allelic-biased
chr1	191317524	191318200	0.472222	0.6	Non-allelic-biased
chr1	191325979	191326518	0.676471	0.542857	Non-allelic-biased
chr1	191393023	191398202	0.566158	0.524729	Non-allelic-biased
chr1	191420637	191421499	0.481013	0.5	Non-allelic-biased
chr1	191432108	191432564	0.625	0.66	Non-allelic-biased
chr1	191443837	191446915	0.639785	0.61596	Non-allelic-biased
chr1	191480005	191480568	0.481481	0.347826	Non-allelic-biased
chr1	191493926	191495224	0.528302	0.532258	Non-allelic-biased
chr1	191574744	191576571	0.461538	0.447368	Non-allelic-biased
chr1	191639716	191641016	0.531646	0.538462	Non-allelic-biased
chr1	191663434	191664050	0.666667	0.428571	Non-allelic-biased
chr1	191717327	191719741	0.554455	0.464646	Non-allelic-biased
chr1	191881219	191881544	0.0909091	0.76	B6-allele-biased
chr1	191905867	191908541	0.456954	0.416667	Non-allelic-biased
chr1	191955883	191957881	0.504098	0.529595	Non-allelic-biased
chr1	191989689	191990510	0.606557	0.505882	Non-allelic-biased
chr1	191996181	191996580	0.38961	0.25641	MSM-allele-biased
chr1	192091644	192092582	0.662162	0.663366	Non-allelic-biased
chr1	192136214	192138909	0.486239	0.487179	Non-allelic-biased
chr1	192559141	192559526	0.428571	0.5625	Non-allelic-biased
chr1	192612173	192612779	0.521739	0.515152	Non-allelic-biased
chr1	192770052	192771303	0.492063	0.511628	Non-allelic-biased
chr1	193129549	193130237	0.511905	0.609195	Non-allelic-biased
chr1	193152708	193158184	0.436224	0.480989	Non-allelic-biased
chr1	193172640	193174376	0.555556	0.490364	Non-allelic-biased
chr1	193205394	193206158	0.470588	0.478873	Non-allelic-biased
chr1	193241094	193242331	0.529412	0.409836	Non-allelic-biased
chr1	193271030	193274424	0.486772	0.550562	Non-allelic-biased
chr1	193278065	193278897	0.542857	0.452381	Non-allelic-biased
chr1	193289492	193289986	0.4	0.25	MSM-allele-biased
chr1	193310768	193311706	0.662162	0.663366	Non-allelic-biased
chr1	193315895	193316477	0.461538	0.571429	Non-allelic-biased
chr1	193316518	193317538	0.5	0.525	Non-allelic-biased
chr1	193325831	193327774	0.669643	0.677686	Non-allelic-biased
chr1	194361130	194364788	0.530172	0.563636	Non-allelic-biased
chr1	194371325	194374287	0.257525	0.287671	MSM-allele-biased
chr1	194482262	194482782	0.5625	0.648649	Non-allelic-biased
chr1	194619045	194621486	0.578947	0.741935	B6-allele-biased
chr1	194879808	194880151	0.489796	0.681818	B6-allele-biased
chr1	194976020	194977269	0.428571	0.441176	Non-allelic-biased
chr1	195016600	195018224	0.516129	0.463415	Non-allelic-biased
chr1	195091333	195092348	0.584615	0.425532	Non-allelic-biased
chr1	195130570	195132055	0.492754	0.549383	Non-allelic-biased
chr10	3740429	3741624	0.5	0.489796	Non-allelic-biased
chr10	5113300	5113991	0.785714	0.918367	B6-allele-biased
chr10	5116446	5116811	0.333333	0.222222	MSM-allele-biased
chr10	7954915	7956954	0.477477	0.495575	Non-allelic-biased
chr10	11280375	11282508	0.429752	0.491803	Non-allelic-biased
chr10	14704821	14705452	0.522727	0.56962	Non-allelic-biased
chr10	20547109	20548935	0.513699	0.483146	Non-allelic-biased
chr10	23811964	23812271	0.266667	0.428571	MSM-allele-biased
chr10	24842383	24842734	0	0.5	MSM-allele-biased
chr10	25538965	25540349	0.470085	0.506849	Non-allelic-biased
chr10	25619950	25621920	0.552529	0.498258	Non-allelic-biased
chr10	28105546	28105847	0.4	0.642857	Non-allelic-biased
chr10	36973877	36975285	0.428571	0.44898	Non-allelic-biased
chr10	39432561	39433328	0.428571	0.483516	Non-allelic-biased
chr10	40163651	40165436	0.535714	0.588235	Non-allelic-biased
chr10	53629453	53630630	0.343434	0.38835	Non-allelic-biased
chr10	53929958	53930814	0.453704	0.464789	Non-allelic-biased
chr10	59920603	59921904	0.488479	0.532609	Non-allelic-biased
chr10	59969716	59970842	0.575758	0.481605	Non-allelic-biased
chr10	60350635	60351216	0.537037	0.603774	Non-allelic-biased
chr10	60752189	60752746	0.68	0.607143	B6-allele-biased
chr10	61327334	61328512	0.6875	0.6875	B6-allele-biased
chr10	62665204	62665777	0.357143	0.5	Non-allelic-biased
chr10	63429684	63430451	0.428571	0.483516	Non-allelic-biased
chr10	69964316	69965061	0.537313	0.547945	Non-allelic-biased
chr10	72654376	72655388	0.55	0.46875	Non-allelic-biased
chr10	75785424	75786056	0.603175	0.54023	Non-allelic-biased
chr10	75859380	75860232	0.842105	0.837209	B6-allele-biased
chr10	75920785	75922297	0.454545	0.507042	Non-allelic-biased
chr10	76032036	76033395	0.521127	0.54023	Non-allelic-biased
chr10	77572308	77572878	0.565217	0.222222	MSM-allele-biased
chr10	78069185	78069622	0.766667	0.759259	B6-allele-biased
chr10	79554308	79555053	0.537313	0.547945	Non-allelic-biased
chr10	79840807	79841611	0.5	0.411765	Non-allelic-biased
chr10	80249201	80250922	0.484211	0.409692	Non-allelic-biased
chr10	80322494	80325117	0.559172	0.592357	Non-allelic-biased
chr10	80917722	80918157	0.369231	0.242857	MSM-allele-biased
chr10	80959594	80960595	0.485981	0.577236	Non-allelic-biased
chr10	81128993	81130011	0.503817	0.520661	Non-allelic-biased
chr10	81357086	81358104	0.503817	0.520661	Non-allelic-biased
chr10	81604894	81606673	0.59893	0.554762	Non-allelic-biased
chr10	81642701	81644474	0.486239	0.504202	Non-allelic-biased
chr10	83301668	83302299	0.522727	0.56962	Non-allelic-biased
chr10	83353710	83354428	0	0.222222	MSM-allele-biased
chr10	85161318	85162335	0.444444	0.411765	Non-allelic-biased
chr10	85871879	85872494	0.288136	0.26087	MSM-allele-biased
chr10	88201129	88201977	0.536585	0.538462	Non-allelic-biased
chr10	88514378	88515096	0	0.222222	MSM-allele-biased
chr10	89458500	89459225	0.540984	0.5625	Non-allelic-biased
chr10	89599629	89599980	0	0.5	MSM-allele-biased
chr10	94514908	94516145	0.413043	0.590909	Non-allelic-biased
chr10	95232461	95233309	0.536585	0.538462	Non-allelic-biased
chr10	95394964	95395401	0.766667	0.759259	B6-allele-biased
chr10	99222451	99223299	0.536585	0.538462	Non-allelic-biased
chr10	101490674	101491365	0.785714	0.918367	B6-allele-biased
chr10	105567679	105568404	0.540984	0.5625	Non-allelic-biased
chr10	105572865	105575174	0.479592	0.40367	Non-allelic-biased
chr10	105841065	105842084	0.539535	0.530973	Non-allelic-biased
chr10	106936944	106937748	0.5	0.411765	Non-allelic-biased
chr10	106956880	106958181	0.488479	0.532609	Non-allelic-biased
chr10	107038636	107041336	0.494382	0.522727	Non-allelic-biased
chr10	107116929	107117973	0.605263	0.52	Non-allelic-biased
chr10	107120923	107124527	0.563291	0.553997	Non-allelic-biased
chr10	107271365	107273988	0.559172	0.592357	Non-allelic-biased
chr10	107310594	107313942	0.481481	0.420074	Non-allelic-biased
chr10	107315879	107317005	0.575758	0.481605	Non-allelic-biased
chr10	107323618	107326379	0.450512	0.570122	Non-allelic-biased
chr10	108161252	108163702	0.45283	0.450237	Non-allelic-biased
chr10	108331767	108333970	0.461538	0.419355	Non-allelic-biased
chr10	108445609	108447084	0.444444	0.457143	Non-allelic-biased
chr10	108709777	108711304	0.496894	0.502762	Non-allelic-biased
chr10	110700439	110701239	0.75	0.785714	B6-allele-biased
chr10	110705433	110708945	0.376316	0.448898	Non-allelic-biased
chr10	110717196	110717706	0.446701	0.429185	Non-allelic-biased
chr10	110725711	110728261	0.0472727	0.115854	MSM-allele-biased
chr10	110918748	110920919	0.541096	0.429907	Non-allelic-biased
chr10	110952182	110952924	0.453125	0.546512	Non-allelic-biased
chr10	110986391	110987205	0.0909091	0.176471	MSM-allele-biased
chr10	111009127	111011253	0.509804	0.473214	Non-allelic-biased
chr10	111133005	111134296	0.535714	0.384615	Non-allelic-biased
chr10	111138884	111140448	0.465278	0.448276	Non-allelic-biased
chr10	111163797	111166639	0.423077	0.5	Non-allelic-biased
chr10	111200840	111202258	0.573333	0.574468	Non-allelic-biased
chr10	111298172	111298905	0.564516	0.52381	Non-allelic-biased
chr10	111299063	111300137	0.536585	0.584906	Non-allelic-biased
chr10	111335919	111336567	0.592593	0.555556	Non-allelic-biased
chr10	111364057	111365099	0.45122	0.457143	Non-allelic-biased
chr10	111473287	111473934	0.4375	0.333333	Non-allelic-biased
chr10	111489934	111490643	0.388889	0.372093	Non-allelic-biased
chr10	111505258	111509317	0.523148	0.573529	Non-allelic-biased
chr10	111515773	111516608	0.30303	0.457447	MSM-allele-biased
chr10	111519793	111520178	0.24	0.195652	MSM-allele-biased
chr10	111578449	111584160	0.519101	0.546371	Non-allelic-biased
chr10	111587728	111601415	0.427642	0.455163	Non-allelic-biased
chr10	111607786	111609565	0.59893	0.554762	Non-allelic-biased
chr10	111625738	111626141	0.837209	0.875	B6-allele-biased
chr10	111658686	111659194	0.285714	0.26087	MSM-allele-biased
chr10	111756046	111756542	0.541667	0.479167	Non-allelic-biased
chr10	111774317	111774932	0.288136	0.26087	MSM-allele-biased
chr10	111819542	111820099	0.68	0.607143	B6-allele-biased
chr10	111834605	111835357	0.595238	0.519231	Non-allelic-biased
chr10	111972383	111973401	0.503817	0.520661	Non-allelic-biased
chr10	112928060	112929781	0.484211	0.409692	Non-allelic-biased
chr10	112973651	112974221	0.565217	0.222222	MSM-allele-biased
chr10	114800233	114800951	0	0.222222	MSM-allele-biased
chr10	115249577	115252526	0.525773	0.505682	Non-allelic-biased
chr10	115288270	115288937	0.535714	0.62	Non-allelic-biased
chr10	115314083	115316456	0.4689	0.396078	Non-allelic-biased
chr10	115348282	115350108	0.513699	0.483146	Non-allelic-biased
chr10	115358861	115363027	0.498765	0.448113	Non-allelic-biased
chr10	115383180	115386574	0.558608	0.539711	Non-allelic-biased
chr10	115585165	115587481	0.394444	0.520161	Non-allelic-biased
chr10	116220578	116221590	0.55	0.46875	Non-allelic-biased
chr10	116260328	116261796	0.556962	0.447059	Non-allelic-biased
chr10	116266252	116266769	0.647059	0.2	MSM-allele-biased
chr10	116275576	116279786	0.51341	0.49827	Non-allelic-biased
chr10	116287883	116288731	0.536585	0.538462	Non-allelic-biased
chr10	116293251	116294026	0.694444	0.551724	B6-allele-biased
chr10	116297688	116298470	0.538462	0.526316	Non-allelic-biased
chr10	116300667	116311320	0.466135	0.510476	Non-allelic-biased
chr10	116580332	116582879	0.460227	0.476636	Non-allelic-biased
chr10	116949391	116950323	0.46875	0.45	Non-allelic-biased
chr10	117063011	117063780	0.45	0.39726	Non-allelic-biased
chr10	117144434	117144741	0.266667	0.428571	MSM-allele-biased
chr10	117147626	117149814	0.636364	0.477612	Non-allelic-biased
chr10	117224025	117225277	0.319018	0.38342	MSM-allele-biased
chr10	117342702	117342997	0.55	0.789474	B6-allele-biased
chr10	117375488	117377607	0.517241	0.545455	Non-allelic-biased
chr10	117410915	117414838	0.560078	0.596252	Non-allelic-biased
chr10	117418495	117419008	0.615385	0.727273	B6-allele-biased
chr10	117434826	117435425	0.431818	0.45283	Non-allelic-biased
chr10	117436915	117437687	0.603448	0.627907	Non-allelic-biased
chr10	117494435	117494754	0.777778	0.583333	B6-allele-biased
chr10	117662876	117664626	0.843373	0.824	B6-allele-biased
chr10	117709128	117711979	0.5625	0.559567	Non-allelic-biased
chr10	117717568	117718389	0.7	0.625	B6-allele-biased
chr10	117745612	117746724	0.539683	0.491228	Non-allelic-biased
chr10	117792216	117793517	0.488479	0.532609	Non-allelic-biased
chr10	117828331	117828632	0.4	0.642857	Non-allelic-biased
chr10	117844575	117846668	0.47619	0.526814	Non-allelic-biased
chr10	117896276	117897420	0.121951	0.133333	MSM-allele-biased
chr10	117899736	117900424	0.5	0.530612	Non-allelic-biased
chr10	117905774	117906622	0.536585	0.538462	Non-allelic-biased
chr10	118146740	118147707	0.6	0.638889	Non-allelic-biased
chr10	118721775	118722789	0.611111	0.590909	Non-allelic-biased
chr10	118750187	118753708	0.561194	0.498599	Non-allelic-biased
chr10	118758623	118759397	0.5	0.358491	Non-allelic-biased
chr10	118765588	118766964	0.475	0.490066	Non-allelic-biased
chr10	118796351	118796672	0.428571	0.7	B6-allele-biased
chr10	118867425	118870221	0.433824	0.446154	Non-allelic-biased
chr10	119011252	119011689	0.766667	0.759259	B6-allele-biased
chr10	119065775	119066207	0.578947	0.590909	Non-allelic-biased
chr10	119238967	119241216	0.589744	0.578704	Non-allelic-biased
chr10	119262438	119263290	0.842105	0.837209	B6-allele-biased
chr10	120111920	120113414	0.60396	0.622449	Non-allelic-biased
chr10	120201423	120202196	0.571429	0.634146	Non-allelic-biased
chr10	120208792	120209768	0.554455	0.481013	Non-allelic-biased
chr10	120226791	120227710	0.551724	0.428571	Non-allelic-biased
chr10	120898410	120899338	0.66	0.563636	Non-allelic-biased
chr10	120977980	120980101	0.489796	0.495238	Non-allelic-biased
chr10	121059130	121059986	0.453704	0.464789	Non-allelic-biased
chr10	121129052	121129423	0.555556	0.4	Non-allelic-biased
chr10	121295829	121297904	0.580645	0.5625	Non-allelic-biased
chr10	121350402	121351354	0.636364	0.625	Non-allelic-biased
chr10	121364444	121366564	0.480226	0.491803	Non-allelic-biased
chr10	121428999	121432383	0.473684	0.468468	Non-allelic-biased
chr10	121474196	121476849	0.481343	0.376712	Non-allelic-biased
chr10	121486820	121490446	0.213115	0.274914	MSM-allele-biased
chr10	121505164	121505599	0.369231	0.242857	MSM-allele-biased
chr10	121510392	121510874	0.526316	0.5	Non-allelic-biased
chr10	121516001	121516317	0.538462	0.235294	MSM-allele-biased
chr10	121585560	121587363	0.485437	0.520833	Non-allelic-biased
chr10	121615223	121616221	0.5	0.531915	Non-allelic-biased
chr10	121622163	121623400	0.413043	0.590909	Non-allelic-biased
chr10	121624950	121627043	0.47619	0.526814	Non-allelic-biased
chr10	121739985	121740467	0.526316	0.5	Non-allelic-biased
chr10	122096504	122097699	0.5	0.489796	Non-allelic-biased
chr10	122379155	122380122	0.6	0.638889	Non-allelic-biased
chr10	122386638	122388599	0.680352	0.688931	B6-allele-biased
chr10	122447751	122451737	0.523227	0.55205	Non-allelic-biased
chr10	122453870	122456618	0.40625	0.460177	Non-allelic-biased
chr10	122469236	122469729	0.297297	0.43662	MSM-allele-biased
chr10	122678661	122679897	0.409836	0.508197	Non-allelic-biased
chr10	122984798	122986837	0.477477	0.495575	Non-allelic-biased
chr10	123075465	123077279	0.464286	0.459677	Non-allelic-biased
chr10	123120385	123121016	0.522727	0.56962	Non-allelic-biased
chr10	123195763	123197685	0.355932	0.454545	Non-allelic-biased
chr10	123535243	123538011	0.530612	0.656716	Non-allelic-biased
chr10	123843057	123843666	0.5	0.666667	Non-allelic-biased
chr10	125160659	125161836	0.343434	0.38835	Non-allelic-biased
chr10	125265859	125266440	0.537037	0.603774	Non-allelic-biased
chr10	125270042	125270674	0.603175	0.54023	Non-allelic-biased
chr10	125324305	125325047	0.453125	0.546512	Non-allelic-biased
chr10	125327621	125328913	0.511765	0.55157	Non-allelic-biased
chr10	125389032	125389777	0.537313	0.547945	Non-allelic-biased
chr10	125956830	125957174	0.166667	0	MSM-allele-biased
chr10	125965674	125971195	0.474394	0.410053	Non-allelic-biased
chr10	126900751	126901324	0.357143	0.5	Non-allelic-biased
chr10	126905380	126905981	0.530612	0.522388	Non-allelic-biased
chr10	126927831	126929190	0.521127	0.54023	Non-allelic-biased
chr10	126978215	126980641	0.493023	0.481818	Non-allelic-biased
chr10	127030133	127030764	0.522727	0.56962	Non-allelic-biased
chr10	127041243	127042499	0.323529	0.526316	Non-allelic-biased
chr10	127063626	127064530	0.409091	0.6	Non-allelic-biased
chr10	127068908	127070878	0.552529	0.498258	Non-allelic-biased
chr10	127079554	127080513	0.3	0.466667	MSM-allele-biased
chr10	127120424	127121572	0.488889	0.517857	Non-allelic-biased
chr10	127135818	127136183	0.333333	0.222222	MSM-allele-biased
chr10	127138232	127139381	0.446512	0.5	Non-allelic-biased
chr10	127147173	127147518	0.454545	0.75	B6-allele-biased
chr10	127150066	127151350	0.5625	0.531034	Non-allelic-biased
chr10	127153623	127157176	0.405405	0.321739	Non-allelic-biased
chr10	127159808	127160378	0.565217	0.222222	MSM-allele-biased
chr10	127164504	127168736	0.415152	0.330855	Non-allelic-biased
chr10	127211080	127212018	0.541667	0.53125	Non-allelic-biased
chr10	127265881	127267265	0.470085	0.506849	Non-allelic-biased
chr10	127287419	127292417	0.581081	0.46	Non-allelic-biased
chr10	127310937	127312822	0.464135	0.527094	Non-allelic-biased
chr10	127349790	127356133	0.526087	0.504	Non-allelic-biased
chr10	127367855	127371675	0.537459	0.521277	Non-allelic-biased
chr10	127379949	127382082	0.429752	0.491803	Non-allelic-biased
chr10	127516328	127517289	0.785714	0.5	B6-allele-biased
chr10	127520307	127522445	0.526163	0.559278	Non-allelic-biased
chr10	127576539	127578009	0.489209	0.517007	Non-allelic-biased
chr10	127596352	127596711	0.461538	0.545455	Non-allelic-biased
chr10	127600110	127600938	0.45977	0.542857	Non-allelic-biased
chr10	127602180	127602997	0.592593	0.515625	Non-allelic-biased
chr10	127611826	127622946	0.643396	0.583668	Non-allelic-biased
chr10	127642064	127644523	0.485401	0.5	Non-allelic-biased
chr10	127660940	127662488	0.583333	0.571429	Non-allelic-biased
chr10	127665257	127669099	0.464	0.555556	Non-allelic-biased
chr10	127675260	127676765	0.44	0.461538	Non-allelic-biased
chr10	127737482	127740928	0.535065	0.550136	Non-allelic-biased
chr10	127744368	127751600	0.532967	0.535642	Non-allelic-biased
chr10	127754414	127755869	0.511364	0.5375	Non-allelic-biased
chr10	127759033	127760342	0.555556	0.5	Non-allelic-biased
chr10	127764069	127764836	0.428571	0.483516	Non-allelic-biased
chr10	127775541	127777956	0.848889	0.877395	B6-allele-biased
chr10	127800540	127802836	0.8125	0.707317	B6-allele-biased
chr10	127821401	127822459	0.484375	0.535211	Non-allelic-biased
chr10	127835766	127836117	0	0.5	MSM-allele-biased
chr10	127864750	127868427	0.624277	0.549323	Non-allelic-biased
chr10	127876924	127889266	0.498246	0.500805	Non-allelic-biased
chr10	127891162	127891943	0.448276	0.40678	Non-allelic-biased
chr10	127893104	127894635	0.467626	0.448052	Non-allelic-biased
chr10	127901383	127903798	0.848889	0.877395	B6-allele-biased
chr10	127936403	127938160	0.635135	0.638554	Non-allelic-biased
chr10	127945279	127946330	0.378049	0.447761	Non-allelic-biased
chr10	127949383	127952115	0.473171	0.536111	Non-allelic-biased
chr10	127957730	127960048	0.581818	0.4	Non-allelic-biased
chr10	127961881	127963059	0.6875	0.6875	B6-allele-biased
chr10	127965508	127966148	0.444444	0.6	Non-allelic-biased
chr10	127969687	127970533	0.759259	0.574468	B6-allele-biased
chr10	128003100	128008377	0.440895	0.496753	Non-allelic-biased
chr10	128034913	128037164	0.428571	0.450593	Non-allelic-biased
chr10	128057775	128060888	0.469231	0.555556	Non-allelic-biased
chr10	128062553	128062854	0.4	0.642857	Non-allelic-biased
chr10	128082412	128084490	0.563218	0.492308	Non-allelic-biased
chr10	128091175	128095006	0.443137	0.442177	Non-allelic-biased
chr10	128096886	128098307	0.863636	0.46875	B6-allele-biased
chr10	128175914	128176821	0.444444	0.576271	Non-allelic-biased
chr10	128179709	128180540	0.448276	0.363636	Non-allelic-biased
chr10	128193642	128205444	0.485128	0.501331	Non-allelic-biased
chr10	128207070	128207485	0.545455	0.384615	Non-allelic-biased
chr10	128209025	128213583	0.445498	0.488688	Non-allelic-biased
chr10	128231601	128236731	0.418605	0.414634	Non-allelic-biased
chr10	128253270	128256785	0.466942	0.48778	Non-allelic-biased
chr10	128268029	128272381	0.505076	0.531178	Non-allelic-biased
chr10	128302387	128304856	0.524138	0.474684	Non-allelic-biased
chr10	128321815	128323802	0.463415	0.503145	Non-allelic-biased
chr10	128335548	128340034	0.533613	0.490358	Non-allelic-biased
chr10	128343349	128345979	0.492754	0.608	Non-allelic-biased
chr10	128367597	128369621	0.52	0.541284	Non-allelic-biased
chr10	128376422	128377863	0.529412	0.346154	Non-allelic-biased
chr10	128409161	128412545	0.473684	0.468468	Non-allelic-biased
chr10	128458569	128460376	0.460396	0.487805	Non-allelic-biased
chr10	128492149	128494887	0.505618	0.495549	Non-allelic-biased
chr10	128499082	128499893	0.577778	0.57377	Non-allelic-biased
chr10	128502180	128505124	0.328767	0.421525	Non-allelic-biased
chr10	128525243	128526448	0.153846	0.615385	MSM-allele-biased
chr10	128546633	128549285	0.504386	0.517986	Non-allelic-biased
chr10	128565068	128566853	0.535714	0.588235	Non-allelic-biased
chr10	128586454	128590628	0.608392	0.507968	Non-allelic-biased
chr10	128625675	128627286	0.53876	0.456835	Non-allelic-biased
chr10	128673110	128674727	0.565217	0.646259	Non-allelic-biased
chr10	128695501	128696289	0.44	0.525424	Non-allelic-biased
chr10	128704149	128705557	0.428571	0.44898	Non-allelic-biased
chr10	128743189	128744701	0.454545	0.507042	Non-allelic-biased
chr10	128747485	128748486	0.485981	0.577236	Non-allelic-biased
chr10	128790630	128792738	0.54878	0.5	Non-allelic-biased
chr10	128803885	128806113	0.507937	0.513158	Non-allelic-biased
chr10	128820947	128822720	0.486239	0.504202	Non-allelic-biased
chr10	128918652	128919185	0.428571	0.409091	Non-allelic-biased
chr10	128922140	128924275	0.571429	0.515152	Non-allelic-biased
chr10	128938310	128939113	0.6875	0.666667	B6-allele-biased
chr10	128957908	128962055	0.541176	0.498335	Non-allelic-biased
chr10	128964455	128966755	0.534591	0.437811	Non-allelic-biased
chr10	128970533	128973787	0.579618	0.583333	Non-allelic-biased
chr10	129149026	129154596	0.454545	1	B6-allele-biased
chr10	130541744	130542761	0.444444	0.411765	Non-allelic-biased
chr11	3289051	3290610	0.495652	0.547619	Non-allelic-biased
chr11	3408373	3409678	0.526316	0.571429	Non-allelic-biased
chr11	4121915	4124021	0.46	0.677419	Non-allelic-biased
chr11	4593987	4595292	0.526316	0.571429	Non-allelic-biased
chr11	5740171	5741677	0.521739	0.666667	Non-allelic-biased
chr11	6291112	6292575	0.468354	0.486486	Non-allelic-biased
chr11	6442438	6444983	0.4	0.350649	Non-allelic-biased
chr11	6546186	6547784	0.508772	0.524138	Non-allelic-biased
chr11	7135076	7136605	0.441176	0.476744	Non-allelic-biased
chr11	11832304	11833148	0.5	0.45614	Non-allelic-biased
chr11	11937590	11938061	0.615385	0.692308	B6-allele-biased
chr11	11965417	11966530	0.605263	0.560976	Non-allelic-biased
chr11	16507369	16509000	0.584746	0.544379	Non-allelic-biased
chr11	17158734	17160563	0.567568	0.465753	Non-allelic-biased
chr11	17257610	17258358	0.428571	1	B6-allele-biased
chr11	19849089	19849641	0.36	0.16129	MSM-allele-biased
chr11	19919650	19920867	0.382353	0.485714	Non-allelic-biased
chr11	20461965	20463305	0.526667	0.560886	Non-allelic-biased
chr11	21079658	21080271	0.526316	0.414286	Non-allelic-biased
chr11	21425168	21426057	0.471698	0.396825	Non-allelic-biased
chr11	22376439	22377291	0.333333	0.258621	MSM-allele-biased
chr11	22617390	22617744	0.580645	0.378378	Non-allelic-biased
chr11	23067080	23068494	0.36	0.64	Non-allelic-biased
chr11	23632663	23634057	0.458333	0.515152	Non-allelic-biased
chr11	29525899	29527036	0.555556	0.631579	Non-allelic-biased
chr11	32532536	32533859	0.707317	0.611111	B6-allele-biased
chr11	33162387	33163637	0.36	0.421053	Non-allelic-biased
chr11	35919382	35920821	0.387097	0.423729	Non-allelic-biased
chr11	40754496	40755609	0.605263	0.560976	Non-allelic-biased
chr11	43425681	43426931	0.36	0.421053	Non-allelic-biased
chr11	43625064	43627294	0.509901	0.503311	Non-allelic-biased
chr11	46436626	46437960	0.515625	0.430233	Non-allelic-biased
chr11	46698439	46699168	0.530612	0.461538	Non-allelic-biased
chr11	46705925	46707175	0.36	0.421053	Non-allelic-biased
chr11	49185964	49187056	0.525547	0.482014	Non-allelic-biased
chr11	50104082	50104443	0.483871	0.288889	MSM-allele-biased
chr11	50108338	50108685	0.566667	0.709677	B6-allele-biased
chr11	50827311	50829078	0.663793	0.564417	Non-allelic-biased
chr11	51656894	51659185	0.636364	0.307692	MSM-allele-biased
chr11	52401869	52402662	0.590909	0.625	Non-allelic-biased
chr11	53299118	53301461	0.444444	0.456522	Non-allelic-biased
chr11	53307657	53308960	0.44898	0.547619	Non-allelic-biased
chr11	53324483	53325160	0.375	0.666667	Non-allelic-biased
chr11	53350247	53352402	0.547826	0.465455	Non-allelic-biased
chr11	53805696	53806426	0.604167	0.586667	Non-allelic-biased
chr11	54521952	54523461	0.409524	0.448819	Non-allelic-biased
chr11	55032711	55033886	0.538462	0.465909	Non-allelic-biased
chr11	57517880	57519003	0.438356	0.534884	Non-allelic-biased
chr11	57999172	57999965	0.590909	0.625	Non-allelic-biased
chr11	59449377	59450861	0.47619	0.444444	Non-allelic-biased
chr11	59838991	59840142	0.586207	0.568966	Non-allelic-biased
chr11	60045529	60046562	0.5	0.75	B6-allele-biased
chr11	60204188	60204779	0.6	0.3	MSM-allele-biased
chr11	61408045	61409084	0.446809	0.45	Non-allelic-biased
chr11	61578660	61579659	0.6875	0.7	B6-allele-biased
chr11	61861920	61863197	0.411765	0.451613	Non-allelic-biased
chr11	62077108	62077454	0.666667	0.428571	Non-allelic-biased
chr11	62280940	62282011	0.519231	0.457627	Non-allelic-biased
chr11	62479257	62480077	0.485294	0.472222	Non-allelic-biased
chr11	62486364	62488909	0.4	0.350649	Non-allelic-biased
chr11	62538141	62539716	0.502513	0.521569	Non-allelic-biased
chr11	62879042	62880247	0.285714	0.466667	MSM-allele-biased
chr11	67044242	67045674	0.543103	0.55814	Non-allelic-biased
chr11	69011867	69012461	0.75	0.511111	B6-allele-biased
chr11	69880243	69881553	0.580247	0.410959	Non-allelic-biased
chr11	70014505	70015450	0.403509	0.68254	B6-allele-biased
chr11	70050058	70050551	0.547619	0.491525	Non-allelic-biased
chr11	70451587	70452596	0.518519	0.387097	Non-allelic-biased
chr11	70458507	70460105	0.508772	0.524138	Non-allelic-biased
chr11	70652637	70656163	0.456328	0.505435	Non-allelic-biased
chr11	70763797	70765067	0.542169	0.392857	Non-allelic-biased
chr11	70981896	70983339	0.38	0.433333	Non-allelic-biased
chr11	72473574	72476229	0.504587	0.545024	Non-allelic-biased
chr11	73175254	73178055	0.460905	0.394928	Non-allelic-biased
chr11	74770339	74771428	0.8	0.8125	B6-allele-biased
chr11	74829458	74832947	0.441558	0.506494	Non-allelic-biased
chr11	75167763	75169103	0.526667	0.560886	Non-allelic-biased
chr11	75453729	75455371	0.6	0.533333	Non-allelic-biased
chr11	76242902	76244223	0.527607	0.575949	Non-allelic-biased
chr11	76406882	76407702	0.485294	0.472222	Non-allelic-biased
chr11	76945200	76946434	0.538961	0.544828	Non-allelic-biased
chr11	76974505	76975057	0.36	0.16129	MSM-allele-biased
chr11	78535073	78537759	0.758929	0.865497	B6-allele-biased
chr11	79672812	79674757	0.478261	0.463158	Non-allelic-biased
chr11	79724475	79725558	0.327586	0.280702	MSM-allele-biased
chr11	79757415	79758917	0.577778	0.454545	Non-allelic-biased
chr11	79787849	79790606	0.570248	0.543478	Non-allelic-biased
chr11	79961775	79962808	0.5	0.75	B6-allele-biased
chr11	80171237	80172571	0.515625	0.430233	Non-allelic-biased
chr11	80190595	80190930	0.483871	0.424242	Non-allelic-biased
chr11	80428238	80430602	0.426357	0.503356	Non-allelic-biased
chr11	80810055	80810883	0.375	0.607843	Non-allelic-biased
chr11	82852441	82852953	0.769231	0.5	B6-allele-biased
chr11	82907854	82908367	0.318182	0.564103	MSM-allele-biased
chr11	83302299	83303436	0.555556	0.631579	Non-allelic-biased
chr11	84915838	84916361	0.653846	0.515152	Non-allelic-biased
chr11	85233799	85235744	0.478261	0.463158	Non-allelic-biased
chr11	86200784	86202281	0.479821	0.533597	Non-allelic-biased
chr11	86595895	86597157	0.363636	0.444444	Non-allelic-biased
chr11	87078604	87078933	0.605263	0.363636	Non-allelic-biased
chr11	87109352	87109855	0.75	0.5	B6-allele-biased
chr11	87638976	87639371	0.694444	0.609756	B6-allele-biased
chr11	87700794	87702064	0.542169	0.392857	Non-allelic-biased
chr11	87709659	87710401	0	0.222222	MSM-allele-biased
chr11	88067527	88069025	0.472222	0.375	Non-allelic-biased
chr11	88862279	88865159	0.584775	0.48927	Non-allelic-biased
chr11	90269163	90269517	0.580645	0.378378	Non-allelic-biased
chr11	90417700	90418499	0.494949	0.463415	Non-allelic-biased
chr11	93967508	93969029	0.514286	0.666667	Non-allelic-biased
chr11	94200774	94202696	0.519553	0.513661	Non-allelic-biased
chr11	94548452	94549722	0.542169	0.392857	Non-allelic-biased
chr11	94589688	94590759	0.519231	0.457627	Non-allelic-biased
chr11	94717313	94717787	0.8	0.6	B6-allele-biased
chr11	95251587	95252175	0.533333	0.45	Non-allelic-biased
chr11	95258907	95259580	0.636364	0.588235	Non-allelic-biased
chr11	95337178	95337744	0.564706	0.53012	Non-allelic-biased
chr11	95384540	95385806	0.547619	0.5	Non-allelic-biased
chr11	95688136	95689367	0.466667	0.628571	Non-allelic-biased
chr11	95858339	95860026	0.518116	0.467949	Non-allelic-biased
chr11	96352054	96352860	0.580645	0.657143	Non-allelic-biased
chr11	96943178	96944512	0.515625	0.430233	Non-allelic-biased
chr11	97138569	97139640	0.519231	0.457627	Non-allelic-biased
chr11	97309580	97310361	0.655556	0.571429	Non-allelic-biased
chr11	97415307	97416183	0.491228	0.394737	Non-allelic-biased
chr11	97531657	97532300	0.5	0.375	Non-allelic-biased
chr11	97685319	97687234	0.569106	0.551282	Non-allelic-biased
chr11	97780621	97783166	0.4	0.350649	Non-allelic-biased
chr11	98438283	98439013	0.604167	0.586667	Non-allelic-biased
chr11	98729030	98729395	0.46875	0.565217	Non-allelic-biased
chr11	98772330	98777505	0.511364	0.524862	Non-allelic-biased
chr11	98944889	98946106	0.382353	0.485714	Non-allelic-biased
chr11	99062883	99064559	0.484127	0.459119	Non-allelic-biased
chr11	100314114	100315528	0.36	0.64	Non-allelic-biased
chr11	100315874	100321655	0.495868	0.459954	Non-allelic-biased
chr11	100355196	100356034	0.333333	0.5	Non-allelic-biased
chr11	100395741	100397796	0.52	0.64486	Non-allelic-biased
chr11	100471883	100472734	0.45614	0.5	Non-allelic-biased
chr11	100515414	100515761	0.566667	0.709677	B6-allele-biased
chr11	100518155	100519164	0.518519	0.387097	Non-allelic-biased
chr11	100526418	100528874	0.519149	0.514196	Non-allelic-biased
chr11	100545002	100545926	0.604938	0.465909	Non-allelic-biased
chr11	100574951	100575600	0.603448	0.552239	Non-allelic-biased
chr11	100592076	100592726	0.393443	0.416667	Non-allelic-biased
chr11	100618747	100620087	0.526667	0.560886	Non-allelic-biased
chr11	100622856	100624623	0.663793	0.564417	Non-allelic-biased
chr11	100702723	100704236	0.52	0.518519	Non-allelic-biased
chr11	100714030	100714404	0.25	0.375	MSM-allele-biased
chr11	100735738	100738174	0.51269	0.438679	Non-allelic-biased
chr11	100770570	100771187	0.422222	0.438596	Non-allelic-biased
chr11	100782906	100784301	0.367347	0.295455	MSM-allele-biased
chr11	100790164	100793419	0.519481	0.482759	Non-allelic-biased
chr11	100810445	100811095	0.393443	0.416667	Non-allelic-biased
chr11	100814685	100823075	0.472993	0.527339	Non-allelic-biased
chr11	100828547	100830390	0.730159	0.575342	B6-allele-biased
chr11	100833791	100834126	0.483871	0.424242	Non-allelic-biased
chr11	100841174	100842192	0.578947	0.522727	Non-allelic-biased
chr11	100848621	100851358	0.471204	0.43956	Non-allelic-biased
chr11	100859171	100861279	0.545455	0.532847	Non-allelic-biased
chr11	100869911	100870284	0.583333	0.586207	Non-allelic-biased
chr11	100931037	100931947	0.515152	0.5	Non-allelic-biased
chr11	100937723	100940281	0.598291	0.563492	Non-allelic-biased
chr11	100969335	100971134	0.421053	0.592593	Non-allelic-biased
chr11	101008925	101010191	0.547619	0.5	Non-allelic-biased
chr11	101062749	101064604	0.440678	0.447059	Non-allelic-biased
chr11	101065949	101067100	0.586207	0.568966	Non-allelic-biased
chr11	101069557	101070547	0.592593	0.540541	Non-allelic-biased
chr11	101081061	101084073	0.547945	0.479263	Non-allelic-biased
chr11	101086940	101087979	0.446809	0.45	Non-allelic-biased
chr11	101095456	101096073	0.422222	0.438596	Non-allelic-biased
chr11	101118839	101120746	0.455446	0.503937	Non-allelic-biased
chr11	101170091	101174448	0.534392	0.55914	Non-allelic-biased
chr11	101225906	101226351	0.571429	0.590909	Non-allelic-biased
chr11	101230659	101232245	0.46875	0.413333	Non-allelic-biased
chr11	101245872	101248078	0.524194	0.503704	Non-allelic-biased
chr11	101253131	101254454	0.707317	0.611111	B6-allele-biased
chr11	101260263	101261155	0.590909	0.6	Non-allelic-biased
chr11	101277594	101279539	0.478261	0.463158	Non-allelic-biased
chr11	101301708	101302599	0.464286	0.545455	Non-allelic-biased
chr11	101315564	101316929	0.62069	0.512821	Non-allelic-biased
chr11	101351388	101357419	0.452874	0.417051	Non-allelic-biased
chr11	101361641	101365474	0.378667	0.417344	Non-allelic-biased
chr11	101367120	101370646	0.456328	0.505435	Non-allelic-biased
chr11	101416824	101418008	0.575758	0.487179	Non-allelic-biased
chr11	101424315	101426033	0.471429	0.571429	Non-allelic-biased
chr11	101441793	101443905	0.53527	0.539007	Non-allelic-biased
chr11	101464780	101466205	0.5	0.5	Non-allelic-biased
chr11	101467679	101468761	0.276923	0.369048	MSM-allele-biased
chr11	101479061	101479445	0.4	0.333333	Non-allelic-biased
chr11	101518678	101519801	0.438356	0.534884	Non-allelic-biased
chr11	101552029	101557171	0.500662	0.501124	Non-allelic-biased
chr11	101582007	101582856	0.518519	0.5	Non-allelic-biased
chr11	101626689	101628438	0.558824	0.684211	B6-allele-biased
chr11	101640884	101642115	0.466667	0.628571	Non-allelic-biased
chr11	101645871	101646842	0.342711	0.32243	Non-allelic-biased
chr11	101657660	101658273	0.526316	0.414286	Non-allelic-biased
chr11	101663746	101669530	0.466395	0.469841	Non-allelic-biased
chr11	101682852	101685224	0.352761	0.271242	MSM-allele-biased
chr11	101699061	101701941	0.584775	0.48927	Non-allelic-biased
chr11	101703371	101704954	0.47205	0.557143	Non-allelic-biased
chr11	101706702	101708205	0.47541	0.433333	Non-allelic-biased
chr11	101713106	101714615	0.409524	0.448819	Non-allelic-biased
chr11	101728712	101730209	0.479821	0.533597	Non-allelic-biased
chr11	101732400	101733653	0.495935	0.444444	Non-allelic-biased
chr11	101927602	101928691	0.8	0.8125	B6-allele-biased
chr11	101963384	101964503	0	0.428571	MSM-allele-biased
chr11	101983280	101985137	0.505747	0.414634	Non-allelic-biased
chr11	102039742	102040195	0.753846	0.684783	B6-allele-biased
chr11	102041582	102042980	0.518519	0.47619	Non-allelic-biased
chr11	102050677	102052183	0.521739	0.666667	Non-allelic-biased
chr11	102142205	102147350	0.501916	0.521341	Non-allelic-biased
chr11	102155735	102156323	0.533333	0.45	Non-allelic-biased
chr11	102184641	102185634	0.416667	0.5	Non-allelic-biased
chr11	102215823	102219821	0.478261	0.481283	Non-allelic-biased
chr11	102229234	102230697	0.468354	0.486486	Non-allelic-biased
chr11	102284971	102285787	0.46	0.589744	Non-allelic-biased
chr11	102295568	102298113	0.4	0.350649	Non-allelic-biased
chr11	102309274	102311480	0.524194	0.503704	Non-allelic-biased
chr11	102316367	102320778	0.485981	0.491726	Non-allelic-biased
chr11	102375069	102376658	0.378571	0.387302	Non-allelic-biased
chr11	102380882	102381453	0.333333	0.695652	B6-allele-biased
chr11	102404478	102411795	0.506993	0.49635	Non-allelic-biased
chr11	102429672	102433829	0.513761	0.392	Non-allelic-biased
chr11	102555353	102556924	0.536364	0.486667	Non-allelic-biased
chr11	102697333	102698180	0.608108	0.546392	Non-allelic-biased
chr11	102747777	102748899	0.505618	0.550562	Non-allelic-biased
chr11	102754217	102755440	0.5	0.25	MSM-allele-biased
chr11	102761257	102762394	0.555556	0.631579	Non-allelic-biased
chr11	102880436	102881235	0.494949	0.463415	Non-allelic-biased
chr11	103027150	103029563	0.540845	0.520482	Non-allelic-biased
chr11	103101276	103106073	0.495798	0.416667	Non-allelic-biased
chr11	103112117	103112742	0.5	0.384615	Non-allelic-biased
chr11	103114743	103118436	0.501684	0.481108	Non-allelic-biased
chr11	103131437	103133767	0.50211	0.498113	Non-allelic-biased
chr11	103158512	103159440	0	0.142857	MSM-allele-biased
chr11	103359549	103363697	0.479452	0.492754	Non-allelic-biased
chr11	103412135	103413456	0.527607	0.575949	Non-allelic-biased
chr11	103696999	103698339	0.526667	0.560886	Non-allelic-biased
chr11	103734957	103735573	0.373626	0.536585	Non-allelic-biased
chr11	103749114	103749769	0.651163	0.641509	Non-allelic-biased
chr11	103953369	103954469	0.5	0.372549	Non-allelic-biased
chr11	103966744	103967362	0.539683	0.521127	Non-allelic-biased
chr11	104229700	104231721	0.553191	0.5125	Non-allelic-biased
chr11	104407241	104407987	0.545455	0.66	Non-allelic-biased
chr11	104440553	104443612	0.487342	0.527397	Non-allelic-biased
chr11	104549095	104550883	0.567742	0.474419	Non-allelic-biased
chr11	104608300	104608831	0.285714	0.212121	MSM-allele-biased
chr11	105180562	105182873	0.53	0.565657	Non-allelic-biased
chr11	105589282	105590678	0.346154	0.571429	Non-allelic-biased
chr11	105943824	105944379	0.428571	0.724138	B6-allele-biased
chr11	106028318	106033923	0	0	MSM-allele-biased
chr11	106036312	106037871	0.495652	0.547619	Non-allelic-biased
chr11	106046353	106047146	0.590909	0.625	Non-allelic-biased
chr11	106053718	106054583	0.571429	0.396226	Non-allelic-biased
chr11	106066080	106066871	0.480392	0.489583	Non-allelic-biased
chr11	106083671	106085951	0.484375	0.505618	Non-allelic-biased
chr11	106122415	106122722	0.5	0.75	B6-allele-biased
chr11	106164301	106164892	0.6	0.3	MSM-allele-biased
chr11	106193044	106194284	0.6	0.72	B6-allele-biased
chr11	106215479	106217740	0.627907	0.43662	Non-allelic-biased
chr11	106254906	106257073	0.436214	0.551971	Non-allelic-biased
chr11	106267136	106269368	0.283951	0.563636	MSM-allele-biased
chr11	106271689	106273777	0.53125	0.47482	Non-allelic-biased
chr11	106382088	106382559	0.615385	0.692308	B6-allele-biased
chr11	106410328	106411134	0.580645	0.657143	Non-allelic-biased
chr11	106412791	106413572	0.655556	0.571429	Non-allelic-biased
chr11	106438576	106439671	0.547619	0.444444	Non-allelic-biased
chr11	106461762	106462987	0.571429	0.515152	Non-allelic-biased
chr11	106479927	106480950	0.612245	0.568627	Non-allelic-biased
chr11	106485554	106488359	0.457143	0.53271	Non-allelic-biased
chr11	106491429	106493772	0.444444	0.456522	Non-allelic-biased
chr11	106500064	106503415	0.535332	0.529915	Non-allelic-biased
chr11	106511202	106515597	0.559633	0.551075	Non-allelic-biased
chr11	106526416	106528495	0.371212	0.347222	Non-allelic-biased
chr11	106536055	106536732	0.375	0.666667	Non-allelic-biased
chr11	106554941	106559207	0.5	0.475936	Non-allelic-biased
chr11	106578911	106583168	0.684647	0.734426	B6-allele-biased
chr11	106587646	106589849	0.530075	0.490566	Non-allelic-biased
chr11	106611536	106613900	0.426357	0.503356	Non-allelic-biased
chr11	106659266	106660677	0.581818	0.514706	Non-allelic-biased
chr11	106675185	106676013	0.375	0.607843	Non-allelic-biased
chr11	106714501	106715236	0.5	0.471698	Non-allelic-biased
chr11	106777659	106780099	0.519231	0.520548	Non-allelic-biased
chr11	106785945	106790085	0.428094	0.475836	Non-allelic-biased
chr11	106841583	106842860	0.411765	0.451613	Non-allelic-biased
chr11	106919136	106921339	0.530075	0.490566	Non-allelic-biased
chr11	106927742	106928063	0.4	0.354839	Non-allelic-biased
chr11	106975161	106976617	0.463415	0.318182	MSM-allele-biased
chr11	106998413	107000117	0.548571	0.546875	Non-allelic-biased
chr11	107011820	107012795	0.542308	0.507042	Non-allelic-biased
chr11	107014513	107015132	0.742424	0.864865	B6-allele-biased
chr11	107025711	107028815	0.652174	0.663636	Non-allelic-biased
chr11	107043672	107047795	0.474359	0.564706	Non-allelic-biased
chr11	107129997	107133405	0.536842	0.495495	Non-allelic-biased
chr11	107188660	107189282	0.520833	0.487805	Non-allelic-biased
chr11	107264495	107265494	0.6875	0.7	B6-allele-biased
chr11	107376905	107378121	0.666667	0.615385	Non-allelic-biased
chr11	107379878	107380566	0.8	1	B6-allele-biased
chr11	107399794	107400516	0.606061	0.547619	Non-allelic-biased
chr11	107411293	107411934	0.55	0.608696	Non-allelic-biased
chr11	107431616	107432011	0.694444	0.609756	B6-allele-biased
chr11	107450050	107451611	0.475556	0.516	Non-allelic-biased
chr11	107465891	107471587	0.56705	0.558923	Non-allelic-biased
chr11	107479105	107480428	0.707317	0.611111	B6-allele-biased
chr11	107547104	107548746	0.6	0.533333	Non-allelic-biased
chr11	108342895	108344424	0.441176	0.476744	Non-allelic-biased
chr11	108384890	108386195	0.526316	0.571429	Non-allelic-biased
chr11	108394529	108397688	0.493097	0.501812	Non-allelic-biased
chr11	108920426	108923915	0.441558	0.506494	Non-allelic-biased
chr11	109331499	109332012	0.318182	0.564103	MSM-allele-biased
chr11	109361676	109363882	0.524194	0.503704	Non-allelic-biased
chr11	109425996	109426369	0.583333	0.586207	Non-allelic-biased
chr11	109439826	109440579	0.6	0.555556	Non-allelic-biased
chr11	109471770	109473928	0.57732	0.544715	Non-allelic-biased
chr11	109477292	109479214	0.519553	0.513661	Non-allelic-biased
chr11	109485150	109486255	0.675	0.754098	B6-allele-biased
chr11	109494590	109495580	0.592593	0.540541	Non-allelic-biased
chr11	109610454	109611354	0.555556	0.580645	Non-allelic-biased
chr11	109650491	109652553	0.473373	0.472393	Non-allelic-biased
chr11	109701182	109702780	0.508772	0.524138	Non-allelic-biased
chr11	109705263	109706681	0.51	0.494737	Non-allelic-biased
chr11	109718161	109723133	0.533516	0.483627	Non-allelic-biased
chr11	109732374	109735344	0.4375	0.425	Non-allelic-biased
chr11	109851429	109852542	0.605263	0.560976	Non-allelic-biased
chr11	109860251	109860744	0.547619	0.491525	Non-allelic-biased
chr11	109987014	109988879	0.805556	0.727273	B6-allele-biased
chr11	109993686	109996355	0.410431	0.464286	Non-allelic-biased
chr11	110010231	110013146	0.491018	0.472393	Non-allelic-biased
chr11	110029508	110030060	0.36	0.16129	MSM-allele-biased
chr11	110094014	110097589	0.572785	0.547112	Non-allelic-biased
chr11	110145630	110146510	0.428571	0.307692	MSM-allele-biased
chr11	110167292	110168136	0.5	0.45614	Non-allelic-biased
chr11	110178558	110179820	0.363636	0.444444	Non-allelic-biased
chr11	110249391	110253084	0.501684	0.481108	Non-allelic-biased
chr11	110257014	110257656	0.436364	0.51087	Non-allelic-biased
chr11	110268082	110268811	0.530612	0.461538	Non-allelic-biased
chr11	110367395	110368262	0.479592	0.37037	Non-allelic-biased
chr11	110379233	110380132	0.55	0.5	Non-allelic-biased
chr11	110444141	110449828	0.543326	0.609813	Non-allelic-biased
chr11	110476503	110480698	0.393258	0.418675	Non-allelic-biased
chr11	111065107	111066357	0.36	0.421053	Non-allelic-biased
chr11	111522194	111523593	0.255814	0.311111	MSM-allele-biased
chr11	111604127	111605651	0.362205	0.391667	Non-allelic-biased
chr11	112732718	112733030	0.285714	0.48	MSM-allele-biased
chr11	112780127	112782887	0.555556	0.6375	Non-allelic-biased
chr11	113132862	113133227	0.46875	0.565217	Non-allelic-biased
chr11	113144289	113144635	0.666667	0.428571	Non-allelic-biased
chr11	113147691	113148439	0.428571	1	B6-allele-biased
chr11	113201450	113201819	0.575758	0.59375	Non-allelic-biased
chr11	113649226	113650401	0.538462	0.465909	Non-allelic-biased
chr11	113667562	113667923	0.483871	0.288889	MSM-allele-biased
chr11	113683104	113685084	0.497674	0.512195	Non-allelic-biased
chr11	113708255	113709558	0.44898	0.547619	Non-allelic-biased
chr11	113722711	113723135	0.553571	0.375	Non-allelic-biased
chr11	113730198	113731830	0.470588	0.457627	Non-allelic-biased
chr11	113733197	113734280	0.327586	0.280702	MSM-allele-biased
chr11	113747561	113752376	0.474462	0.471198	Non-allelic-biased
chr11	114668782	114670458	0.484127	0.459119	Non-allelic-biased
chr11	114675528	114677215	0.518116	0.467949	Non-allelic-biased
chr11	114829372	114830881	0.409524	0.448819	Non-allelic-biased
chr11	114849745	114855375	0.568475	0.523474	Non-allelic-biased
chr11	114864441	114864841	0.75	0.769231	B6-allele-biased
chr11	114866060	114867683	0.666667	0.5	Non-allelic-biased
chr11	114890429	114890932	0.75	0.5	B6-allele-biased
chr11	115162687	115167272	0.530516	0.520202	Non-allelic-biased
chr11	115177342	115179829	0.459459	0.548193	Non-allelic-biased
chr11	115186124	115188046	0.519553	0.513661	Non-allelic-biased
chr11	115218595	115219818	0.5	0.25	MSM-allele-biased
chr11	115244074	115245295	0.544304	0.4375	Non-allelic-biased
chr11	115276474	115278299	0.454545	0.427419	Non-allelic-biased
chr11	115291300	115293823	0.575472	0.466102	Non-allelic-biased
chr11	115296090	115297950	0.536585	0.563492	Non-allelic-biased
chr11	115403346	115404114	0.541667	0.425532	Non-allelic-biased
chr11	115412232	115413793	0.475556	0.516	Non-allelic-biased
chr11	115419020	115420948	0.511111	0.465201	Non-allelic-biased
chr11	115432700	115433759	0.6	0.624	Non-allelic-biased
chr11	115435638	115436275	0.842105	0.692308	B6-allele-biased
chr11	115446467	115450804	0.589623	0.570136	Non-allelic-biased
chr11	115461735	115464172	0.642276	0.644531	Non-allelic-biased
chr11	115475320	115476298	0.523077	0.397959	Non-allelic-biased
chr11	115491417	115492135	0.540541	0.386364	Non-allelic-biased
chr11	115513440	115514385	0.403509	0.68254	B6-allele-biased
chr11	115534920	115536223	0.44898	0.547619	Non-allelic-biased
chr11	115564223	115564843	0.435897	0.448718	Non-allelic-biased
chr11	115603041	115605291	0.519651	0.503497	Non-allelic-biased
chr11	115611594	115613781	0.516854	0.531447	Non-allelic-biased
chr11	115627495	115628805	0.580247	0.410959	Non-allelic-biased
chr11	115691076	115694586	0.541667	0.484663	Non-allelic-biased
chr11	115696574	115697908	0.515625	0.430233	Non-allelic-biased
chr11	115707331	115709387	0.487805	0.603093	Non-allelic-biased
chr11	115764410	115767211	0.460905	0.394928	Non-allelic-biased
chr11	115810048	115810809	0.4375	0.596491	Non-allelic-biased
chr11	115812341	115813619	0.45977	0.542056	Non-allelic-biased
chr11	115814805	115815376	0.333333	0.695652	B6-allele-biased
chr11	115824047	115825181	0.432432	0.557377	Non-allelic-biased
chr11	115830764	115834432	0.503356	0.596491	Non-allelic-biased
chr11	115911482	115911913	0.518519	0.451613	Non-allelic-biased
chr11	115932879	115934174	0.484375	0.49162	Non-allelic-biased
chr11	116005022	116005733	0.666667	0.476923	Non-allelic-biased
chr11	116012171	116012729	0.5	0.508475	Non-allelic-biased
chr11	116023325	116024559	0.538961	0.544828	Non-allelic-biased
chr11	116027399	116031405	0.545455	0.483516	Non-allelic-biased
chr11	116085485	116089772	0.489552	0.508434	Non-allelic-biased
chr11	116094100	116095225	0.513514	0.4	Non-allelic-biased
chr11	116098272	116102593	0.538803	0.501299	Non-allelic-biased
chr11	116108545	116111061	0.417722	0.464646	Non-allelic-biased
chr11	116127466	116127989	0.653846	0.515152	Non-allelic-biased
chr11	116129784	116131782	0.459227	0.562249	Non-allelic-biased
chr11	116138060	116139232	0.412281	0.532609	Non-allelic-biased
chr11	116167547	116168135	0.533333	0.45	Non-allelic-biased
chr11	116193552	116199989	0.483493	0.525316	Non-allelic-biased
chr11	116209628	116211322	0.517241	0.461538	Non-allelic-biased
chr11	116218564	116219958	0.458333	0.515152	Non-allelic-biased
chr11	116273378	116274953	0.502513	0.521569	Non-allelic-biased
chr11	116305979	116307071	0.525547	0.482014	Non-allelic-biased
chr11	116319225	116319554	0.605263	0.363636	Non-allelic-biased
chr11	116433555	116435355	0.439024	0.490196	Non-allelic-biased
chr11	116476441	116476759	0.714286	0.5	B6-allele-biased
chr11	116483649	116484854	0.285714	0.466667	MSM-allele-biased
chr11	116489029	116491184	0.547826	0.465455	Non-allelic-biased
chr11	116623194	116624281	0.613636	0.580645	Non-allelic-biased
chr11	116671257	116672755	0.472222	0.375	Non-allelic-biased
chr11	116839591	116840624	0.5	0.75	B6-allele-biased
chr11	116842227	116844895	0.526515	0.552795	Non-allelic-biased
chr11	116850618	116854558	0.473958	0.479452	Non-allelic-biased
chr11	117076436	117077484	0.567164	0.561404	Non-allelic-biased
chr11	117114409	117117284	0.523077	0.552511	Non-allelic-biased
chr11	117128051	117128405	0.580645	0.378378	Non-allelic-biased
chr11	117199208	117200653	0.535714	0.657407	Non-allelic-biased
chr11	117203389	117206044	0.504587	0.545024	Non-allelic-biased
chr11	117232356	117233098	0	0.222222	MSM-allele-biased
chr11	117247070	117247757	0.439024	0.488372	Non-allelic-biased
chr11	117265757	117267650	0.557895	0.54	Non-allelic-biased
chr11	117275652	117280817	0.434988	0.409091	Non-allelic-biased
chr11	117283005	117285908	0.41048	0.448718	Non-allelic-biased
chr11	117311350	117313062	0.5	0.481013	Non-allelic-biased
chr11	117314423	117315308	0.574468	0.457447	Non-allelic-biased
chr11	117321278	117323381	0.307692	0.375	MSM-allele-biased
chr11	117331389	117338007	0.546341	0.551495	Non-allelic-biased
chr11	117598707	117599547	0.594595	0.634146	Non-allelic-biased
chr11	117653958	117655786	0.519481	0.5	Non-allelic-biased
chr11	117728607	117729345	0.52381	0.516129	Non-allelic-biased
chr11	117778954	117783072	0.475309	0.514286	Non-allelic-biased
chr11	117809715	117810742	0.421053	0.666667	Non-allelic-biased
chr11	117823827	117831232	0.477016	0.458735	Non-allelic-biased
chr11	117833219	117835022	0.520619	0.561538	Non-allelic-biased
chr11	117844598	117849149	0.523629	0.434783	Non-allelic-biased
chr11	117872818	117873479	0.571429	0.564706	Non-allelic-biased
chr11	117962042	117964030	0.604651	0.416667	Non-allelic-biased
chr11	117968103	117970315	0.574713	0.511628	Non-allelic-biased
chr11	117986556	117988388	0.421053	0.529412	Non-allelic-biased
chr11	118145965	118146617	0.222222	0.636364	MSM-allele-biased
chr11	118201688	118202474	0.648649	0.542857	Non-allelic-biased
chr11	118210222	118213401	0.538348	0.512308	Non-allelic-biased
chr11	118246844	118249271	0.569767	0.522449	Non-allelic-biased
chr11	118289260	118290815	0.509434	0.5	Non-allelic-biased
chr11	118400624	118402539	0.569106	0.551282	Non-allelic-biased
chr11	118418094	118419591	0.479821	0.533597	Non-allelic-biased
chr11	118423494	118424216	0.606061	0.547619	Non-allelic-biased
chr11	118428054	118430237	0.490196	0.538462	Non-allelic-biased
chr11	118458841	118459484	0.5	0.375	Non-allelic-biased
chr11	118476968	118477615	0.466667	0.487179	Non-allelic-biased
chr11	118493092	118493646	0.565217	0.37037	Non-allelic-biased
chr11	118724637	118727323	0.758929	0.865497	B6-allele-biased
chr11	118975632	118976035	0.555556	0.528571	Non-allelic-biased
chr11	119022606	119023929	0.707317	0.611111	B6-allele-biased
chr11	119037308	119037693	0.5	0.714286	B6-allele-biased
chr11	119040344	119041561	0.382353	0.485714	Non-allelic-biased
chr11	119044330	119046597	0.445255	0.404908	Non-allelic-biased
chr11	119056453	119057329	0.491228	0.394737	Non-allelic-biased
chr11	119084373	119086906	0.459459	0.445783	Non-allelic-biased
chr11	119089758	119092315	0.548023	0.540284	Non-allelic-biased
chr11	119125945	119128702	0.570248	0.543478	Non-allelic-biased
chr11	119133571	119134098	0.272727	0.5	MSM-allele-biased
chr11	119213403	119216762	0.511416	0.515021	Non-allelic-biased
chr11	119219728	119220630	0.413043	0.490196	Non-allelic-biased
chr11	119227641	119228731	0.692308	0.470588	B6-allele-biased
chr11	119267417	119268849	0.543103	0.55814	Non-allelic-biased
chr11	119299279	119300296	0.633803	0.56	Non-allelic-biased
chr11	119354869	119355975	0.514706	0.338983	Non-allelic-biased
chr11	119389798	119393939	0.484848	0.551887	Non-allelic-biased
chr11	119490891	119492138	0.333333	0.518519	Non-allelic-biased
chr11	119562567	119562936	0.575758	0.59375	Non-allelic-biased
chr11	119576908	119577581	0.636364	0.588235	Non-allelic-biased
chr11	119602460	119603922	0.458564	0.530928	Non-allelic-biased
chr11	119912904	119914535	0.584746	0.544379	Non-allelic-biased
chr11	119936434	119939949	0.847458	0.694444	B6-allele-biased
chr11	119942321	119949266	0.504105	0.494799	Non-allelic-biased
chr11	119985220	119985634	0.333333	0.636364	Non-allelic-biased
chr11	119987720	119988361	0.55	0.608696	Non-allelic-biased
chr11	120007638	120008239	0.4	0.5	Non-allelic-biased
chr11	120041507	120042476	0.666667	0.75	B6-allele-biased
chr11	120086307	120087093	0.648649	0.542857	Non-allelic-biased
chr11	120098142	120099626	0.47619	0.444444	Non-allelic-biased
chr11	120150637	120151985	0.596154	0.510417	Non-allelic-biased
chr11	120184021	120190721	0.515152	0.517685	Non-allelic-biased
chr11	120229716	120231550	0.506667	0.571429	Non-allelic-biased
chr11	120233041	120238216	0.511364	0.524862	Non-allelic-biased
chr11	120280879	120281548	0.485714	0.44	Non-allelic-biased
chr11	120304919	120305990	0.519231	0.457627	Non-allelic-biased
chr11	120315910	120317472	0.541667	0.419118	Non-allelic-biased
chr11	120339876	120340279	0.555556	0.528571	Non-allelic-biased
chr11	120346439	120350692	0.511628	0.540984	Non-allelic-biased
chr11	120353622	120354096	0.8	0.6	B6-allele-biased
chr11	120378142	120378664	0.68	0.375	B6-allele-biased
chr11	120421709	120423785	0.53012	0.619835	Non-allelic-biased
chr11	120436290	120438520	0.509901	0.503311	Non-allelic-biased
chr11	120457207	120458829	0.507353	0.555985	Non-allelic-biased
chr11	120466920	120468531	0.522727	0.458647	Non-allelic-biased
chr11	120471713	120472795	0.276923	0.369048	MSM-allele-biased
chr11	120484330	120486795	0.522337	0.564644	Non-allelic-biased
chr11	120489670	120494395	0.54191	0.562016	Non-allelic-biased
chr11	120499875	120500605	0.604167	0.586667	Non-allelic-biased
chr11	120505346	120507637	0.636364	0.307692	MSM-allele-biased
chr11	120509665	120511070	0.622951	0.577982	Non-allelic-biased
chr11	120522543	120525639	0.434783	0.446281	Non-allelic-biased
chr11	120527522	120532725	0.412935	0.430449	Non-allelic-biased
chr11	120538899	120539966	0.586207	0.625	Non-allelic-biased
chr11	120548795	120550234	0.387097	0.423729	Non-allelic-biased
chr11	120570780	120574890	0.516441	0.468189	Non-allelic-biased
chr11	120576319	120578569	0.519651	0.503497	Non-allelic-biased
chr11	120579656	120582376	0.537815	0.520408	Non-allelic-biased
chr11	120597508	120599010	0.577778	0.454545	Non-allelic-biased
chr11	120615549	120618826	0.463134	0.486486	Non-allelic-biased
chr11	120623863	120633371	0.549645	0.539062	Non-allelic-biased
chr11	120658435	120661677	0.453846	0.475862	Non-allelic-biased
chr11	120672534	120677921	0.512922	0.50289	Non-allelic-biased
chr11	120679570	120680903	0.534884	0.473214	Non-allelic-biased
chr11	120683313	120684583	0.542169	0.392857	Non-allelic-biased
chr11	120686121	120687950	0.567568	0.465753	Non-allelic-biased
chr11	120694452	120697061	0.428571	0.327103	Non-allelic-biased
chr11	120712945	120714466	0.514286	0.666667	Non-allelic-biased
chr11	120726271	120727274	0.5	0.518797	Non-allelic-biased
chr11	120783657	120785098	0.418367	0.45	Non-allelic-biased
chr11	120795088	120796803	0.62449	0.622711	Non-allelic-biased
chr11	120799903	120800891	0.566667	0.494382	Non-allelic-biased
chr11	120820205	120825496	0.450226	0.455272	Non-allelic-biased
chr11	120830143	120833053	0.482759	0.64433	Non-allelic-biased
chr11	120851582	120852471	0.471698	0.396825	Non-allelic-biased
chr11	120902290	120903957	0.453552	0.466019	Non-allelic-biased
chr11	120987789	120994857	0.398268	0.443182	Non-allelic-biased
chr11	121063720	121064572	0.333333	0.258621	MSM-allele-biased
chr11	121085550	121086441	0.464286	0.545455	Non-allelic-biased
chr11	121204392	121204986	0.75	0.511111	B6-allele-biased
chr11	121228775	121229341	0.564706	0.53012	Non-allelic-biased
chr11	121236195	121239454	0.519685	0.511628	Non-allelic-biased
chr11	121259284	121261390	0.46	0.677419	Non-allelic-biased
chr11	121325690	121329342	0.418733	0.542857	Non-allelic-biased
chr11	121331496	121331810	0.435897	0.358974	Non-allelic-biased
chr11	121346838	121349730	0.407407	0.518182	Non-allelic-biased
chr11	121351677	121355097	0.400749	0.437848	Non-allelic-biased
chr11	121421020	121421840	0.485294	0.472222	Non-allelic-biased
chr11	121434478	121435699	0.544304	0.4375	Non-allelic-biased
chr11	121452050	121452562	0.769231	0.5	B6-allele-biased
chr11	121516286	121519313	0.457286	0.401914	Non-allelic-biased
chr11	121672621	121673815	0.405063	0.525253	Non-allelic-biased
chr11	121701895	121703338	0.38	0.433333	Non-allelic-biased
chr12	31350342	31351721	0.315789	0.666667	MSM-allele-biased
chr12	32637683	32638012	0.291667	0.56	MSM-allele-biased
chr12	35038852	35039641	0.418605	0.485714	Non-allelic-biased
chr12	38779053	38780241	0.415094	0.367347	Non-allelic-biased
chr12	41851869	41852290	0.447368	0.621622	Non-allelic-biased
chr12	54312390	54313758	0.433333	0.363636	Non-allelic-biased
chr12	61994074	61994737	0.661765	0.625	Non-allelic-biased
chr12	69574084	69574687	0.92	0.875	B6-allele-biased
chr12	69985741	69987593	0.508772	0.47619	Non-allelic-biased
chr12	76765314	76766300	0.475	0.565217	Non-allelic-biased
chr12	80843507	80844695	0.415094	0.367347	Non-allelic-biased
chr12	82085484	82086639	0.583333	0.5	Non-allelic-biased
chr12	85532212	85533001	0.418605	0.485714	Non-allelic-biased
chr12	85822741	85825556	0.629371	0.698113	B6-allele-biased
chr12	100109963	100111267	0.535354	0.525424	Non-allelic-biased
chr12	100158895	100160081	0.514124	0.477816	Non-allelic-biased
chr12	100186639	100188438	0.61597	0.580392	Non-allelic-biased
chr12	100198960	100201287	0.560976	0.588608	Non-allelic-biased
chr12	100520030	100520693	0.661765	0.625	Non-allelic-biased
chr12	100724308	100724994	0.181818	0.5	MSM-allele-biased
chr12	100778288	100780253	0.493506	0.530945	Non-allelic-biased
chr12	100794298	100795667	0.603175	0.635294	Non-allelic-biased
chr12	100934507	100935110	0.92	0.875	B6-allele-biased
chr12	101080774	101086326	0.501475	0.500907	Non-allelic-biased
chr12	101912341	101913592	0.508108	0.5	Non-allelic-biased
chr12	101957569	101958757	0.415094	0.367347	Non-allelic-biased
chr12	101974952	101976801	0.488889	0.461783	Non-allelic-biased
chr12	102282671	102284789	0.448276	0.487179	Non-allelic-biased
chr12	102436565	102440128	0.424658	0.44664	Non-allelic-biased
chr12	102450195	102451320	0.555556	0.506849	Non-allelic-biased
chr12	102469250	102469939	0.5	0.603774	Non-allelic-biased
chr12	102681941	102682667	0.5	0.5	Non-allelic-biased
chr12	102691129	102691550	0.447368	0.621622	Non-allelic-biased
chr12	102695148	102696048	0.4	0.44	Non-allelic-biased
chr12	102704175	102705674	0.602941	0.514286	Non-allelic-biased
chr12	102743148	102744637	0.404412	0.52459	Non-allelic-biased
chr12	102757077	102758929	0.508772	0.47619	Non-allelic-biased
chr12	102877360	102879137	0.414634	0.5	Non-allelic-biased
chr12	103148576	103149865	0.5	0.405405	Non-allelic-biased
chr12	103326100	103328458	0.586667	0.601942	Non-allelic-biased
chr12	103337175	103337948	0.6875	0.413793	B6-allele-biased
chr12	103346982	103348725	0.666667	0.612903	Non-allelic-biased
chr12	103425033	103425822	0.418605	0.485714	Non-allelic-biased
chr12	103433917	103434903	0.475	0.565217	Non-allelic-biased
chr12	103531932	103532983	0.407407	0.470588	Non-allelic-biased
chr12	103550457	103552235	0.38843	0.421384	Non-allelic-biased
chr12	103629430	103632014	0.460348	0.510559	Non-allelic-biased
chr12	103655064	103657194	0.536885	0.535533	Non-allelic-biased
chr12	103732236	103738908	0.526316	0.494505	Non-allelic-biased
chr12	103768813	103774331	0.538462	0.501247	Non-allelic-biased
chr12	103824254	103828735	0.1	0.583333	MSM-allele-biased
chr12	103858910	103865727	0.604938	0.530266	Non-allelic-biased
chr12	103899951	103905657	0.516908	0.507752	Non-allelic-biased
chr12	103953319	103956666	0.3	0.666667	MSM-allele-biased
chr12	103985318	103986113	0.285714	0.2	MSM-allele-biased
chr12	104032361	104036597	0.143885	0.220339	MSM-allele-biased
chr12	104040672	104042848	0.4375	0.441176	Non-allelic-biased
chr12	104066251	104067630	0.315789	0.666667	MSM-allele-biased
chr12	104076385	104079762	0.666667	0.428571	Non-allelic-biased
chr12	104336622	104342462	0.554913	0.458564	Non-allelic-biased
chr12	104385859	104390142	0.571429	0.539216	Non-allelic-biased
chr12	104406090	104409349	0.351351	0.6	Non-allelic-biased
chr12	104418077	104418445	0.166667	0.272727	MSM-allele-biased
chr12	104751183	104752769	0.608696	0.569892	Non-allelic-biased
chr12	104840503	104841805	0.576087	0.431579	Non-allelic-biased
chr12	104845157	104847711	0.557823	0.448485	Non-allelic-biased
chr12	104849708	104852991	0.521097	0.450902	Non-allelic-biased
chr12	104858455	104860188	0.507246	0.484127	Non-allelic-biased
chr12	104861254	104865455	0.454183	0.475083	Non-allelic-biased
chr12	104978714	104979044	0.333333	0.888889	B6-allele-biased
chr12	104996661	105001446	0.416216	0.396226	Non-allelic-biased
chr12	105008366	105010038	0.339623	0.268657	MSM-allele-biased
chr12	105031762	105036199	0.409972	0.393235	Non-allelic-biased
chr12	105683675	105687842	0.440341	0.372603	Non-allelic-biased
chr12	105730847	105731364	0.75	0.666667	B6-allele-biased
chr12	105753539	105754519	0.591667	0.52	Non-allelic-biased
chr12	105757768	105759432	0.522727	0.57265	Non-allelic-biased
chr12	105783957	105786213	0.468966	0.530201	Non-allelic-biased
chr12	106468266	106468716	0.394737	0.259259	MSM-allele-biased
chr12	106477413	106480923	0.472222	0.482558	Non-allelic-biased
chr12	108174591	108175379	0.26087	0.607143	MSM-allele-biased
chr12	108178186	108180615	0.528986	0.518519	Non-allelic-biased
chr12	108244637	108245900	0.607843	0.727273	B6-allele-biased
chr12	108255834	108257280	0.512195	0.531915	Non-allelic-biased
chr12	108272633	108274463	0.608108	0.581818	Non-allelic-biased
chr12	108275763	108276545	0.676471	0.354839	Non-allelic-biased
chr12	108306212	108306817	0.75	0.55	B6-allele-biased
chr12	108311473	108313386	0.683333	0.691358	B6-allele-biased
chr12	108371019	108371455	0.5	0.785714	B6-allele-biased
chr12	108423386	108423878	0	0.833333	B6-allele-biased
chr12	108710351	108711612	0.454545	0.636364	Non-allelic-biased
chr12	108757452	108757967	0.388889	0.538462	Non-allelic-biased
chr12	108765236	108766447	0.318182	0.424242	MSM-allele-biased
chr12	108791868	108795252	0.537931	0.543544	Non-allelic-biased
chr12	108835159	108838272	0.447619	0.423295	Non-allelic-biased
chr12	108849250	108858167	0.550191	0.547733	Non-allelic-biased
chr12	108893623	108894698	0.387755	0.428571	Non-allelic-biased
chr12	109528215	109528548	0.727273	0.977273	B6-allele-biased
chr12	110019617	110025743	0.509269	0.540541	Non-allelic-biased
chr12	110153955	110157197	0.528409	0.5427	Non-allelic-biased
chr12	110206523	110207563	0.483333	0.388489	Non-allelic-biased
chr12	110219981	110224995	0.413306	0.422481	Non-allelic-biased
chr12	110230651	110232676	0.593548	0.467532	Non-allelic-biased
chr12	110244987	110245373	0.516129	0.59375	Non-allelic-biased
chr12	110277636	110279004	0.433333	0.363636	Non-allelic-biased
chr12	110446120	110446950	0.607143	0.72	B6-allele-biased
chr12	110485024	110486668	0.521212	0.451429	Non-allelic-biased
chr12	110590797	110592442	0.484848	0.481375	Non-allelic-biased
chr12	110601350	110603358	0.517241	0.486034	Non-allelic-biased
chr12	110695441	110697087	0.54023	0.426966	Non-allelic-biased
chr12	110706542	110707100	0.588235	0.555556	Non-allelic-biased
chr12	110737537	110739045	0.511111	0.470588	Non-allelic-biased
chr12	110843902	110846022	0.594595	0.602837	Non-allelic-biased
chr12	110849726	110851281	0.504673	0.589286	Non-allelic-biased
chr12	110888418	110890281	0.606742	0.366197	Non-allelic-biased
chr12	110971091	110971999	0.133333	0.0222222	MSM-allele-biased
chr12	110978058	110978965	0.452381	0.384615	Non-allelic-biased
chr12	110991959	110992429	0.59375	0.444444	Non-allelic-biased
chr12	111038190	111040344	0.510204	0.575	Non-allelic-biased
chr12	111088699	111091514	0.629371	0.698113	B6-allele-biased
chr12	111165766	111167169	0.25	0.8	B6-allele-biased
chr12	111353756	111354778	0.545455	0.588235	Non-allelic-biased
chr12	111373830	111378429	0.45509	0.49711	Non-allelic-biased
chr12	111416806	111417871	0.433333	0.333333	Non-allelic-biased
chr12	111429270	111430425	0.583333	0.5	Non-allelic-biased
chr12	111441147	111444071	0.485714	0.503497	Non-allelic-biased
chr12	111943433	111944681	0.5	0.857143	B6-allele-biased
chr12	112094534	112096917	0.8	0.5	B6-allele-biased
chr12	112559119	112560414	0.419355	0.562963	Non-allelic-biased
chr12	113604707	113605405	0.428571	0.5	Non-allelic-biased
chr12	117657241	117663592	0.445652	0.475676	Non-allelic-biased
chr12	117843688	117844076	0.75	0.166667	B6-allele-biased
chr12	118186548	118186877	0.291667	0.56	MSM-allele-biased
chr12	118299130	118302767	0.528986	0.538462	Non-allelic-biased
chr12	119792025	119792965	0.75	0.5	B6-allele-biased
chr13	4055810	4056210	0.444444	0.305085	MSM-allele-biased
chr13	31480841	31481561	0.5	0.473684	Non-allelic-biased
chr13	37312298	37312698	0.444444	0.305085	MSM-allele-biased
chr13	38036591	38037973	0.375	0.409836	Non-allelic-biased
chr13	48877435	48879281	0.454545	0.491124	Non-allelic-biased
chr13	48911064	48911526	0.5625	0.368421	Non-allelic-biased
chr13	51902738	51903128	0.473684	0.462963	Non-allelic-biased
chr13	52042477	52042877	0.444444	0.305085	MSM-allele-biased
chr13	55390998	55391758	0.352941	0.285714	MSM-allele-biased
chr13	59487668	59488414	0.521739	0.628571	Non-allelic-biased
chr13	60124193	60125460	0.551724	0.608108	Non-allelic-biased
chr13	67399250	67400010	0.352941	0.285714	MSM-allele-biased
chr13	70637128	70638492	0.53125	0.5	Non-allelic-biased
chr13	75209501	75210883	0.375	0.409836	Non-allelic-biased
chr13	92483542	92484308	0.459459	0.518519	Non-allelic-biased
chr13	92751329	92751729	0.444444	0.305085	MSM-allele-biased
chr13	97205290	97206178	0.390625	0.457143	Non-allelic-biased
chr13	100014344	100016190	0.454545	0.491124	Non-allelic-biased
chr13	100103396	100104078	0.727273	0.384615	B6-allele-biased
chr13	100124499	100125383	0.558824	0.354839	Non-allelic-biased
chr13	100175236	100175929	0.4	0.538462	Non-allelic-biased
chr13	100201569	100202097	0.625	0.705882	B6-allele-biased
chr13	100491918	100493434	0.45098	0.444444	Non-allelic-biased
chr13	100532429	100533696	0.551724	0.608108	Non-allelic-biased
chr13	100538135	100545230	0.580247	0.558824	Non-allelic-biased
chr13	100550895	100553665	0.590551	0.498328	Non-allelic-biased
chr13	100579512	100579917	0.666667	0.622222	Non-allelic-biased
chr13	100601714	100604021	0.520833	0.537037	Non-allelic-biased
chr13	100615999	100617037	0.555556	0.454545	Non-allelic-biased
chr13	100650304	100652279	0.523585	0.557471	Non-allelic-biased
chr13	100669108	100670560	0.520548	0.546512	Non-allelic-biased
chr13	100730015	100731240	0.555556	0.571429	Non-allelic-biased
chr13	100742800	100745023	0.514286	0.466019	Non-allelic-biased
chr13	100831688	100833387	0.47191	0.437276	Non-allelic-biased
chr13	100879334	100879823	0.181818	0.153846	MSM-allele-biased
chr13	101092814	101093546	0.28125	0.433333	MSM-allele-biased
chr13	101215641	101216005	0.333333	0.583333	Non-allelic-biased
chr13	101234686	101235075	0.318182	0.428571	MSM-allele-biased
chr13	101274702	101275164	0.5625	0.368421	Non-allelic-biased
chr13	101372691	101373411	0.5	0.473684	Non-allelic-biased
chr13	101690579	101695920	0.529745	0.509542	Non-allelic-biased
chr13	101697722	101698842	0.515873	0.467213	Non-allelic-biased
chr13	101718819	101719614	0.421053	0.34375	Non-allelic-biased
chr13	101763095	101769096	0.516393	0.494238	Non-allelic-biased
chr13	101801421	101801835	0.625	0.3	MSM-allele-biased
chr13	101847978	101849069	0.431579	0.478261	Non-allelic-biased
chr13	101861520	101862567	0.441441	0.521401	Non-allelic-biased
chr13	101915346	101916694	0.5	0.418919	Non-allelic-biased
chr13	101924342	101925362	0.425	0.461864	Non-allelic-biased
chr13	102022250	102024304	0.558559	0.584	Non-allelic-biased
chr13	102625180	102626068	0.390625	0.457143	Non-allelic-biased
chr13	102905212	102906481	0.454545	0.551724	Non-allelic-biased
chr13	103772916	103774795	0.490323	0.491329	Non-allelic-biased
chr13	103918631	103921778	0.435065	0.5	Non-allelic-biased
chr13	104036691	104038855	0.646667	0.681818	B6-allele-biased
chr13	104109064	104110118	0.545455	0.509434	Non-allelic-biased
chr13	104177596	104179466	0.547945	0.506494	Non-allelic-biased
chr13	104228204	104228848	0.435897	0.366667	Non-allelic-biased
chr13	104285158	104288863	0.489796	0.477011	Non-allelic-biased
chr13	104635484	104636739	0.543478	0.386667	Non-allelic-biased
chr13	104639296	104642187	0.554839	0.607527	Non-allelic-biased
chr13	104816515	104818262	0.52439	0.483051	Non-allelic-biased
chr13	106936372	106936913	0.454545	0.615385	Non-allelic-biased
chr13	106941821	106942121	0.882353	0.894737	B6-allele-biased
chr13	106946284	106947725	0.572816	0.556391	Non-allelic-biased
chr13	107021466	107023085	0.5	0.480263	Non-allelic-biased
chr13	107541293	107541865	0.5	0.5	Non-allelic-biased
chr13	107542008	107542387	0.181818	0.297297	MSM-allele-biased
chr13	107645634	107646443	0.521739	0.408163	Non-allelic-biased
chr13	107846646	107847586	0.444444	0.473684	Non-allelic-biased
chr13	107888052	107889434	0.375	0.409836	Non-allelic-biased
chr13	107890672	107892292	0.53125	0.470588	Non-allelic-biased
chr13	107922684	107923444	0.352941	0.285714	MSM-allele-biased
chr13	107954734	107955211	0.25	0.185185	MSM-allele-biased
chr13	107972674	107973424	0.235955	0.271186	MSM-allele-biased
chr13	108043162	108045151	0.530864	0.488525	Non-allelic-biased
chr13	108157948	108159241	0.486486	0.521739	Non-allelic-biased
chr13	108315764	108316184	0.46	0.45	Non-allelic-biased
chr13	109260273	109260858	0.5	0	MSM-allele-biased
chr13	109440712	109441795	0.615385	0.434783	Non-allelic-biased
chr13	109580984	109582880	0.468531	0.423358	Non-allelic-biased
chr13	109599602	109600171	0.6	0.434783	Non-allelic-biased
chr13	109614924	109616288	0.53125	0.5	Non-allelic-biased
chr13	109632644	109633070	0.666667	0.571429	Non-allelic-biased
chr13	109685585	109685963	0.565217	0.432432	Non-allelic-biased
chr13	109822009	109823769	0.53125	0.466667	Non-allelic-biased
chr13	109901751	109903366	0.357143	0.527778	Non-allelic-biased
chr13	110394451	110396483	0.713043	0.620438	B6-allele-biased
chr13	111488241	111490906	0.502203	0.610256	Non-allelic-biased
chr13	111685832	111687595	0.638889	0.785714	B6-allele-biased
chr13	111788520	111788843	0.454545	0.363636	Non-allelic-biased
chr13	111805623	111810088	0.537143	0.48	Non-allelic-biased
chr13	111872021	111872548	0.4	0.254902	MSM-allele-biased
chr13	111936236	111936982	0.521739	0.628571	Non-allelic-biased
chr13	112067093	112067483	0.473684	0.462963	Non-allelic-biased
chr13	112100236	112101563	0.460317	0.533333	Non-allelic-biased
chr13	112152657	112153552	0.465116	0.653846	Non-allelic-biased
chr13	112316463	112317238	0.55	0.427273	Non-allelic-biased
chr13	112335872	112336272	0.444444	0.305085	MSM-allele-biased
chr13	112375463	112376316	0.284091	0.335616	MSM-allele-biased
chr13	112415935	112417071	0.588235	0.468085	Non-allelic-biased
chr13	112439566	112439910	0.388889	0.533333	Non-allelic-biased
chr13	112463171	112467591	0.482549	0.510145	Non-allelic-biased
chr13	112660761	112661203	0.491803	0.583333	Non-allelic-biased
chr13	112751412	112751835	0.357143	0.555556	Non-allelic-biased
chr13	112800901	112803278	0.471698	0.42	Non-allelic-biased
chr13	112926813	112928107	0.455357	0.558559	Non-allelic-biased
chr13	112987916	112988238	0.416667	0.666667	Non-allelic-biased
chr13	113602736	113603636	0.486301	0.548387	Non-allelic-biased
chr13	113612413	113618548	0.475219	0.44	Non-allelic-biased
chr13	113627407	113627717	0.297297	0.0857143	MSM-allele-biased
chr13	113793895	113795733	0.491667	0.493243	Non-allelic-biased
chr13	113803045	113807800	0.05	0.130435	MSM-allele-biased
chr13	113877651	113878030	0.181818	0.297297	MSM-allele-biased
chr13	114059465	114060344	0.486301	0.506944	Non-allelic-biased
chr13	114064489	114066018	0.52973	0.610778	Non-allelic-biased
chr13	114068803	114069105	0.8	0.826087	B6-allele-biased
chr13	114087648	114088882	0.496933	0.528662	Non-allelic-biased
chr13	114271582	114271906	0.566038	0.525	Non-allelic-biased
chr13	114387266	114388311	0.489051	0.468085	Non-allelic-biased
chr13	114456893	114460772	0.320513	0.494253	Non-allelic-biased
chr13	114679801	114681217	0.572973	0.606383	Non-allelic-biased
chr13	114801694	114802825	0.635838	0.591398	Non-allelic-biased
chr13	114817297	114820461	0.487356	0.513308	Non-allelic-biased
chr13	115089016	115091142	0.590909	0.607477	Non-allelic-biased
chr13	115100189	115102472	0.527508	0.529114	Non-allelic-biased
chr13	117024301	117025264	0.571429	0	MSM-allele-biased
chr13	119389544	119389887	0.475	0.583333	Non-allelic-biased
chr13	119408106	119410386	0.490909	0.508772	Non-allelic-biased
chr13	119428020	119430065	0.5	0.309524	MSM-allele-biased
chr13	119455510	119456768	0.533333	0.541667	Non-allelic-biased
chr13	119462098	119463708	0.610442	0.535714	Non-allelic-biased
chr13	119487818	119489125	0.52	0.631579	Non-allelic-biased
chr13	119689573	119693686	0.570934	0.58457	Non-allelic-biased
chr13	119755261	119756027	0.459459	0.518519	Non-allelic-biased
chr13	119790174	119791723	0.552632	0.6	Non-allelic-biased
chr14	14067241	14069271	0.473354	0.550152	Non-allelic-biased
chr14	20478485	20480148	0.482609	0.548872	Non-allelic-biased
chr14	20793824	20794440	0.521739	0.631579	Non-allelic-biased
chr14	27114233	27115551	0.553191	0.660714	Non-allelic-biased
chr14	34768789	34769772	0.609756	0.7	B6-allele-biased
chr14	55671105	55672619	0.791209	0.783133	B6-allele-biased
chr14	65149470	65149822	0.583333	0.521739	Non-allelic-biased
chr14	70598958	70600087	0.51	0.451923	Non-allelic-biased
chr14	100133993	100134976	0.609756	0.7	B6-allele-biased
chr14	100199873	100200763	0.503876	0.463087	Non-allelic-biased
chr14	100225605	100226071	0.3	0.452381	MSM-allele-biased
chr14	100226679	100228591	0.428994	0.522152	Non-allelic-biased
chr14	100281579	100287161	0.528302	0.543367	Non-allelic-biased
chr14	100323968	100324320	0.583333	0.521739	Non-allelic-biased
chr14	100411994	100412819	0.534884	0.554622	Non-allelic-biased
chr14	100458118	100459636	0.536232	0.581395	Non-allelic-biased
chr14	100750389	100750704	0.6875	0.5	B6-allele-biased
chr14	101608149	101609528	0.282051	0.393258	MSM-allele-biased
chr14	101639727	101640942	0.578313	0.578947	Non-allelic-biased
chr14	101653733	101654692	0.341463	0.575	Non-allelic-biased
chr14	101840486	101842970	0.525926	0.505747	Non-allelic-biased
chr14	102981959	102983357	0.606061	0.571429	Non-allelic-biased
chr14	103069616	103071279	0.482609	0.548872	Non-allelic-biased
chr14	103098404	103100434	0.473354	0.550152	Non-allelic-biased
chr14	103345704	103347413	0.345455	0.293103	MSM-allele-biased
chr14	104360365	104360667	0.925926	0.9375	B6-allele-biased
chr14	104521959	104522881	0.555556	0.5	Non-allelic-biased
chr14	105176065	105177638	0.47479	0.402235	Non-allelic-biased
chr14	105258756	105259618	0.62963	0.454545	Non-allelic-biased
chr14	105328422	105328895	0.404255	0.512821	Non-allelic-biased
chr14	105732175	105733100	0.485714	0.384615	Non-allelic-biased
chr14	105895507	105898873	0.535714	0.625	Non-allelic-biased
chr14	106327893	106330858	0.511111	0.377778	Non-allelic-biased
chr14	106446710	106457397	0.545455	0.7	B6-allele-biased
chr14	115040339	115042487	0.524752	0.45283	Non-allelic-biased
chr14	117816961	117817641	0.327273	0.440678	Non-allelic-biased
chr14	118001124	118002213	0.692308	0.409091	B6-allele-biased
chr14	118088982	118089975	0.550459	0.650485	Non-allelic-biased
chr14	118124600	118127273	0.48	0.428571	Non-allelic-biased
chr14	118131933	118132740	0.412698	0.4	Non-allelic-biased
chr14	118137166	118138133	0.508197	0.567308	Non-allelic-biased
chr14	118635318	118635934	0.521739	0.631579	Non-allelic-biased
chr14	118910392	118910766	0.405797	0.463415	Non-allelic-biased
chr14	118936850	118939451	0.507194	0.537267	Non-allelic-biased
chr14	119006177	119008248	0.477273	0.445255	Non-allelic-biased
chr14	120275389	120279013	0.411215	0.346561	Non-allelic-biased
chr14	120296123	120297266	0.394366	0.336735	Non-allelic-biased
chr14	120336162	120337816	0.435065	0.368421	Non-allelic-biased
chr14	120354454	120359138	0.31694	0.38587	MSM-allele-biased
chr14	120368798	120369322	0.352941	0.269231	MSM-allele-biased
chr14	120476996	120479281	0.555102	0.514019	Non-allelic-biased
chr14	120783036	120785805	0.714286	0.5	B6-allele-biased
chr14	120832182	120832747	0.440678	0.602941	Non-allelic-biased
chr14	120841245	120841753	0.588235	0.609756	Non-allelic-biased
chr14	120846268	120847586	0.553191	0.660714	Non-allelic-biased
chr14	120910538	120911991	0.491525	0.366667	Non-allelic-biased
chr14	121035470	121036592	0.44	0.55102	Non-allelic-biased
chr14	121052687	121053816	0.51	0.451923	Non-allelic-biased
chr14	121144989	121146435	0.621429	0.600917	Non-allelic-biased
chr14	121252205	121253719	0.791209	0.783133	B6-allele-biased
chr14	121378446	121380238	0.457547	0.537634	Non-allelic-biased
chr14	121711327	121711910	0.47619	0.388889	Non-allelic-biased
chr14	121719545	121721263	0.628571	0.5	Non-allelic-biased
chr14	121753570	121754236	0.212121	0.173913	MSM-allele-biased
chr14	121797051	121799086	0.473373	0.585227	Non-allelic-biased
chr14	121877999	121879388	0.43038	0.382353	Non-allelic-biased
chr14	122104605	122108521	0.462069	0.525526	Non-allelic-biased
chr14	122118490	122120669	0.625	0.5	Non-allelic-biased
chr14	122171399	122172397	0.375	0.347826	Non-allelic-biased
chr14	122181049	122182240	0.537037	0.507812	Non-allelic-biased
chr14	122533551	122535992	0.453782	0.52862	Non-allelic-biased
chr14	122764707	122771644	0.472727	0.597403	Non-allelic-biased
chr14	122900905	122902919	0.55102	0.546667	Non-allelic-biased
chr14	122909691	122913563	0.51895	0.535792	Non-allelic-biased
chr14	122982583	122983842	0.585714	0.593407	Non-allelic-biased
chr15	25468109	25469691	0.540541	0.53125	Non-allelic-biased
chr15	35013888	35014953	0.628205	0.666667	Non-allelic-biased
chr15	41788199	41790101	0.40411	0.442857	Non-allelic-biased
chr15	68927636	68929904	0.625	0.677165	Non-allelic-biased
chr15	73089815	73091272	0.636364	0.544554	Non-allelic-biased
chr15	75401193	75402214	0.434783	0.410526	Non-allelic-biased
chr15	75841130	75842362	0.53125	0.47541	Non-allelic-biased
chr15	79074846	79075843	0.55	0.470588	Non-allelic-biased
chr15	79326563	79328831	0.625	0.677165	Non-allelic-biased
chr15	79658092	79659497	0.476744	0.423913	Non-allelic-biased
chr15	83349460	83350609	0.494118	0.473118	Non-allelic-biased
chr15	83453815	83454953	0.528302	0.42029	Non-allelic-biased
chr15	96377230	96377776	0.6	0.692308	B6-allele-biased
chr15	98144923	98146102	0.380952	0.52381	Non-allelic-biased
chr15	98532469	98534737	0.625	0.677165	Non-allelic-biased
chr15	100038670	100039774	0.24	0.428571	MSM-allele-biased
chr15	100111722	100113013	0.442308	0.353846	Non-allelic-biased
chr15	100176962	100178864	0.40411	0.442857	Non-allelic-biased
chr15	100226507	100228874	0.483444	0.537634	Non-allelic-biased
chr15	100303539	100308245	0.543919	0.555851	Non-allelic-biased
chr15	100318080	100321249	0.509091	0.515873	Non-allelic-biased
chr15	100345804	100347482	0.276596	0.302632	MSM-allele-biased
chr15	100401706	100403458	0.550898	0.455	Non-allelic-biased
chr15	100421375	100422987	0.506173	0.461078	Non-allelic-biased
chr15	100468226	100469832	0.505155	0.547368	Non-allelic-biased
chr15	100494700	100495721	0.434783	0.410526	Non-allelic-biased
chr15	100551218	100552575	0.496599	0.559441	Non-allelic-biased
chr15	100598403	100600625	0.424528	0.333333	Non-allelic-biased
chr15	100613840	100616607	0.5	0.447699	Non-allelic-biased
chr15	100633111	100633657	0.6	0.692308	B6-allele-biased
chr15	100636122	100637527	0.476744	0.423913	Non-allelic-biased
chr15	100678338	100679795	0.636364	0.544554	Non-allelic-biased
chr15	101077085	101079609	0.433962	0.525581	Non-allelic-biased
chr15	101086418	101087016	0.40678	0.592593	Non-allelic-biased
chr15	101105385	101106450	0.628205	0.666667	Non-allelic-biased
chr15	101143392	101145947	0.40566	0.562162	Non-allelic-biased
chr15	101173341	101174923	0.540541	0.53125	Non-allelic-biased
chr15	101195044	101197022	0.5	0.410714	Non-allelic-biased
chr15	101224380	101226016	0.632653	0.528302	Non-allelic-biased
chr15	101245360	101247625	0.429752	0.531746	Non-allelic-biased
chr15	101266247	101267158	0.52	0.52381	Non-allelic-biased
chr15	101283388	101285127	0.55	0.526531	Non-allelic-biased
chr15	101286625	101287535	0.779528	0.813253	B6-allele-biased
chr15	101316150	101317514	0.666667	0.75	B6-allele-biased
chr15	101927980	101930221	0.458333	0.52381	Non-allelic-biased
chr15	101976793	101977931	0.528302	0.42029	Non-allelic-biased
chr15	101984060	101984370	0.653846	0.431373	Non-allelic-biased
chr15	102002637	102004796	0.506329	0.447917	Non-allelic-biased
chr15	102016138	102018591	0.5875	0.516129	Non-allelic-biased
chr15	102025514	102029068	0.496063	0.462857	Non-allelic-biased
chr15	102073280	102075518	0.515337	0.505319	Non-allelic-biased
chr15	102099861	102105509	0.454545	0.466437	Non-allelic-biased
chr15	102135602	102136124	0.857143	0.533333	B6-allele-biased
chr15	102149182	102153080	0.662069	0.510345	Non-allelic-biased
chr15	102202343	102204675	0.434659	0.465854	Non-allelic-biased
chr15	102243053	102248432	0.454545	0.536585	Non-allelic-biased
chr15	102278874	102280023	0.494118	0.473118	Non-allelic-biased
chr15	102325119	102326839	0.5	0.387097	Non-allelic-biased
chr15	102350248	102351480	0.53125	0.47541	Non-allelic-biased
chr15	102355005	102356221	0.5	0.666667	Non-allelic-biased
chr15	102391752	102397058	0.488479	0.525547	Non-allelic-biased
chr15	102398495	102400779	0.497268	0.562738	Non-allelic-biased
chr15	102404752	102407119	0.483444	0.537634	Non-allelic-biased
chr15	102458666	102459787	0.7	0.393939	B6-allele-biased
chr15	102470043	102471702	0.68	0.304348	B6-allele-biased
chr15	102517126	102519482	0.494845	0.41	Non-allelic-biased
chr15	102624296	102626049	0.435583	0.463918	Non-allelic-biased
chr15	102670138	102672725	0.467153	0.50625	Non-allelic-biased
chr15	102721530	102722156	0.545455	0.560976	Non-allelic-biased
chr15	103101865	103102840	0.638889	0.576923	Non-allelic-biased
chr15	103162868	103163303	0.454545	0.464286	Non-allelic-biased
chr15	103239492	103241728	0.469799	0.508876	Non-allelic-biased
chr15	103255084	103255652	0.555556	0.454545	Non-allelic-biased
chr15	103257576	103259102	0.347826	0.465517	Non-allelic-biased
chr15	103272320	103274953	0.525974	0.554348	Non-allelic-biased
chr15	103280238	103282506	0.625	0.677165	Non-allelic-biased
chr15	103284302	103286413	0.557895	0.66055	Non-allelic-biased
chr15	103304410	103307112	0.467005	0.453782	Non-allelic-biased
chr15	103308356	103309011	0.357143	0.59375	Non-allelic-biased
chr15	103322982	103324161	0.380952	0.52381	Non-allelic-biased
chr15	103362643	103363640	0.55	0.470588	Non-allelic-biased
chr15	103364971	103367002	0.54902	0.571429	Non-allelic-biased
chr16	4076970	4078365	0.338983	0.512821	Non-allelic-biased
chr16	4474524	4475489	0.488889	0.5	Non-allelic-biased
chr16	4586303	4587340	0.608696	0.627737	Non-allelic-biased
chr16	5110114	5110523	0.84375	0.717949	B6-allele-biased
chr16	5254887	5255870	0.58	0.404255	Non-allelic-biased
chr16	10127816	10128901	0.485714	0.735294	B6-allele-biased
chr16	10313473	10313850	0.333333	0.380952	Non-allelic-biased
chr16	10346916	10349987	0.526316	0.5	Non-allelic-biased
chr16	10411675	10412153	0.52381	0.478261	Non-allelic-biased
chr16	10447478	10449799	0.343284	0.265823	MSM-allele-biased
chr16	10524694	10526302	0.650602	0.579439	Non-allelic-biased
chr16	10541323	10543031	0.61875	0.648822	Non-allelic-biased
chr16	10544827	10546069	0.5375	0.585859	Non-allelic-biased
chr16	10785250	10786358	0.6	0.666667	Non-allelic-biased
chr16	10991869	10993125	0.485714	0.465517	Non-allelic-biased
chr16	11001972	11002374	0.529412	0.58	Non-allelic-biased
chr16	11010840	11011150	0.4	0.5	Non-allelic-biased
chr16	11133149	11135645	0.564103	0.524664	Non-allelic-biased
chr16	11171405	11172245	0.375	0.695652	B6-allele-biased
chr16	11175077	11176943	0.441176	0.444444	Non-allelic-biased
chr16	11202380	11203563	0.445312	0.453901	Non-allelic-biased
chr16	11252763	11255275	0.47479	0.508333	Non-allelic-biased
chr16	11266288	11267164	0.527027	0.557377	Non-allelic-biased
chr16	11322976	11323828	0.547619	0.345455	Non-allelic-biased
chr16	11404457	11407957	0.421687	0.362319	Non-allelic-biased
chr16	11410526	11412535	0.35	0.386667	Non-allelic-biased
chr16	11908105	11909710	0.477124	0.536946	Non-allelic-biased
chr16	13109339	13110507	0.514706	0.465517	Non-allelic-biased
chr16	13160389	13161221	0.443182	0.541667	Non-allelic-biased
chr16	13189341	13190924	0.611702	0.547511	Non-allelic-biased
chr16	13205247	13206488	0.516129	0.514286	Non-allelic-biased
chr16	13239349	13240920	0.368421	0.490323	Non-allelic-biased
chr16	13255759	13257673	0.600962	0.578431	Non-allelic-biased
chr16	13276598	13277607	0.552239	0.520548	Non-allelic-biased
chr16	13358039	13360753	0.569767	0.592179	Non-allelic-biased
chr16	13437503	13437957	0.516129	0.478261	Non-allelic-biased
chr16	13667497	13668539	0.47541	0.615385	Non-allelic-biased
chr16	13671416	13673130	0.418605	0.584615	Non-allelic-biased
chr16	13780247	13781410	0.405063	0.488636	Non-allelic-biased
chr16	13818698	13820001	0.47619	0.492647	Non-allelic-biased
chr16	13901885	13903612	0.494624	0.495726	Non-allelic-biased
chr16	13940755	13941359	0.423077	0.307692	MSM-allele-biased
chr16	14003604	14005118	0.5	0.44186	Non-allelic-biased
chr16	14137646	14138940	0.487805	0.395833	Non-allelic-biased
chr16	14152174	14153473	0.422535	0.39823	Non-allelic-biased
chr16	14155189	14159986	0.498316	0.506329	Non-allelic-biased
chr16	14162167	14163769	0.394558	0.492958	Non-allelic-biased
chr16	14194545	14195009	0.441176	0.488889	Non-allelic-biased
chr16	14316787	14317716	0.411765	0.605769	Non-allelic-biased
chr16	14361259	14362158	0.571429	0.5	Non-allelic-biased
chr16	14705265	14708910	0.521552	0.50996	Non-allelic-biased
chr16	15593602	15594622	0.519231	0.603774	Non-allelic-biased
chr16	15637011	15638228	0.542169	0.553398	Non-allelic-biased
chr16	15862434	15863837	0.53271	0.57931	Non-allelic-biased
chr16	15886660	15890037	0.575309	0.547085	Non-allelic-biased
chr16	16073375	16073731	0.660714	0.672727	Non-allelic-biased
chr16	16146236	16147074	0.571429	0.622951	Non-allelic-biased
chr16	16213386	16216450	0.53211	0.51938	Non-allelic-biased
chr16	16224310	16225413	0.5	0.460674	Non-allelic-biased
chr16	16302553	16304088	0.611111	0.589744	Non-allelic-biased
chr16	16358010	16359415	0.458824	0.597015	Non-allelic-biased
chr16	16525600	16527534	0.47561	0.508621	Non-allelic-biased
chr16	16559587	16560912	0.483333	0.495652	Non-allelic-biased
chr16	16599288	16600986	0.576923	0.466667	Non-allelic-biased
chr16	16651653	16655660	0.25	0.571429	MSM-allele-biased
chr16	16870453	16871785	0.508571	0.50237	Non-allelic-biased
chr16	16896632	16897479	0.434783	0.469388	Non-allelic-biased
chr16	16982872	16984588	0.540984	0.506849	Non-allelic-biased
chr16	17069946	17070412	0.4	0.5	Non-allelic-biased
chr16	17110649	17111235	0.514851	0.514085	Non-allelic-biased
chr16	17131422	17132931	0.542553	0.393939	Non-allelic-biased
chr16	17200449	17201534	0.485714	0.735294	B6-allele-biased
chr16	17232953	17234350	0.545455	0.666667	Non-allelic-biased
chr16	17330886	17334933	0.527311	0.544369	Non-allelic-biased
chr16	17336128	17337576	0.381818	0.520408	Non-allelic-biased
chr16	17345015	17346325	0.488235	0.635294	Non-allelic-biased
chr16	17405052	17407012	0.477612	0.477273	Non-allelic-biased
chr16	17451310	17453782	0.530435	0.483871	Non-allelic-biased
chr16	17489007	17490085	0.476923	0.478261	Non-allelic-biased
chr16	17508306	17509601	0.47619	0.522989	Non-allelic-biased
chr16	17530215	17531551	0.568182	0.543478	Non-allelic-biased
chr16	17721951	17722925	0.612903	0.47619	Non-allelic-biased
chr16	17797640	17798280	0.4	0.592593	Non-allelic-biased
chr16	17890895	17892601	0.556604	0.513447	Non-allelic-biased
chr16	17910602	17911329	0.333333	0.6	Non-allelic-biased
chr16	17921324	17922664	0.578431	0.414894	Non-allelic-biased
chr16	17927197	17928820	0.533333	0.424242	Non-allelic-biased
chr16	18052961	18053302	0.538462	0.5	Non-allelic-biased
chr16	18065916	18067253	0.489796	0.481013	Non-allelic-biased
chr16	18081151	18089924	0.529315	0.511065	Non-allelic-biased
chr16	18234516	18235881	0.574074	0.457831	Non-allelic-biased
chr16	18247823	18249829	0.5	0.44	Non-allelic-biased
chr16	18288648	18289866	0.5	0.485714	Non-allelic-biased
chr16	18342480	18343875	0.338983	0.512821	Non-allelic-biased
chr16	18348217	18349045	0.738095	0.563636	B6-allele-biased
chr16	18392659	18395392	0.543478	0.510204	Non-allelic-biased
chr16	18408735	18418230	0.451102	0.454642	Non-allelic-biased
chr16	18421807	18429424	0.507056	0.542996	Non-allelic-biased
chr16	18498104	18499438	0.48913	0.422764	Non-allelic-biased
chr16	18687151	18687529	0.528302	0.547619	Non-allelic-biased
chr16	18711039	18713147	0.227941	0.313725	MSM-allele-biased
chr16	18714901	18715836	0.346774	0.248485	MSM-allele-biased
chr16	18718359	18718726	0.291667	0.242424	MSM-allele-biased
chr16	18776326	18777919	0.666667	0.538462	Non-allelic-biased
chr16	18811784	18813216	0.492537	0.465753	Non-allelic-biased
chr16	18836581	18837163	0.512821	0.540541	Non-allelic-biased
[truncated: 6,657 more rows]

## Sheet: Table S3
Supplementary Table S3. List of LINE indels between B6 and MSM.
chrom	start	end	Name of L1	strain inserted	length
chr1	3136583	3139635	L1Md_A	B6	3053
chr1	3499502	3502299	L1Md_Tf	B6	2798
chr1	3766047	3772155	L1Md_A	B6	6109
chr1	3896200	3898366	L1Md_A	B6	2167
chr1	4079042	4085910	L1Md_A	B6	6869
chr1	4247982	4248365	L1Md_A	B6	384
chr1	5189155	5195723	L1Md_Tf	B6	6569
chr1	5429838	5436637	L1Md_A	B6	6800
chr1	5627331	5628481	L1Md_Tf	B6	1151
chr1	5700578	5702452	L1Md_Tf	B6	1875
chr1	6626442	6632073	L1Md_Tf	B6	5632
chr1	6636026	6637532	L1Md_A	B6	1507
chr1	8664109	8670313	L1Md_F2	B6	6205
chr1	9058155	9064550	L1Md_Tf	B6	6396
chr1	9120765	9125309	L1Md_A	B6	4545
chr1	9240516	9247202	L1Md_Tf	B6	6687
chr1	11637587	11638245	L1Md_F2	B6	659
chr1	11723232	11729856	L1Md_A	B6	6625
chr1	12356972	12358342	L1Md_A	B6	1371
chr1	13730897	13737329	L1Md_Tf	B6	6433
chr1	14094572	14095055	L1Md_A	B6	484
chr1	14158758	14159737	L1Md_Tf	B6	980
chr1	14167930	14168194	L1Md_Tf	B6	265
chr1	14210259	14210874	Lx	B6	616
chr1	14395427	14396217	L1Md_Tf	B6	791
chr1	14476209	14482479	L1Md_Tf	B6	6271
chr1	14493743	14494374	L1Md_Tf	B6	632
chr1	14683782	14684101	L1Md_Tf	B6	320
chr1	14862907	14863533	L1Md_F2	B6	627
chr1	14988567	14994957	L1Md_A	B6	6391
chr1	15020305	15026482	L1Md_A	B6	6178
chr1	15395941	15396635	L1Md_Tf	B6	695
chr1	16189842	16190542	L1Md_F3	B6	701
chr1	16327682	16328215	L1Md_F2	B6	534
chr1	16947025	16953915	L1Md_Tf	B6	6891
chr1	16955278	16956468	L1Md_Tf	B6	1191
chr1	17328916	17335070	L1Md_A	B6	6155
chr1	17383287	17390160	L1Md_Tf	B6	6874
chr1	17454990	17455941	L1Md_Tf	B6	952
chr1	17795911	17796109	L1Md_F2	B6	199
chr1	17916136	17922588	L1Md_Tf	B6	6453
chr1	18298927	18299908	L1Md_Tf	B6	982
chr1	18444915	18446407	L1Md_A	B6	1493
chr1	18449053	18452696	L1Md_Tf	B6	3644
chr1	18537031	18544542	L1Md_Tf	B6	7512
chr1	18658626	18665272	L1Md_Tf	B6	6647
chr1	18814954	18821115	L1Md_F2	B6	6162
chr1	18872434	18878662	L1Md_Tf	B6	6229
chr1	18900091	18901316	L1Md_Tf	B6	1226
chr1	18927577	18933815	L1Md_A	B6	6239
chr1	19013979	19015540	L1Md_Tf	B6	1562
chr1	19078212	19079341	L1Md_A	B6	1130
chr1	19125732	19132273	L1Md_A	B6	6542
chr1	19158094	19158550	L1Md_A	B6	457
chr1	19381236	19382432	L1Md_Tf	B6	1197
chr1	19443817	19450261	L1Md_Tf	B6	6445
chr1	19504202	19504353	L1Md_F2	B6	152
chr1	19838878	19845706	L1Md_A	B6	6829
chr1	20228974	20235093	L1Md_Tf	B6	6120
chr1	20277940	20284796	L1Md_Tf	B6	6857
chr1	20432214	20439616	L1Md_Tf	B6	7403
chr1	20486393	20493616	L1Md_A	B6	7224
chr1	20574496	20581062	L1Md_A	B6	6567
chr1	20632751	20633237	L1Md_F3	B6	487
chr1	20637630	20639894	L1Md_Tf	B6	2265
chr1	21500416	21500538	L1Md_F2	B6	123
chr1	22092292	22098498	L1Md_Tf	B6	6207
chr1	22270451	22271363	L1Md_F2	B6	913
chr1	22867955	22874570	L1Md_A	B6	6616
chr1	23055052	23055654	L1Md_Tf	B6	603
chr1	23315139	23316416	L1Md_Tf	B6	1278
chr1	24036314	24037037	L1Md_Tf	B6	724
chr1	24075201	24081644	L1Md_Tf	B6	6444
chr1	24496343	24502912	L1Md_A	B6	6570
chr1	24837360	24843332	L1Md_F2	B6	5973
chr1	25274690	25275987	L1Md_F2	B6	1298
chr1	25520345	25526544	L1Md_Tf	B6	6200
chr1	25590833	25597307	L1Md_Tf	B6	6475
chr1	26734902	26735049	L1Md_Tf	B6	148
chr1	27021778	27022585	L1Md_Tf	B6	808
chr1	27139733	27145672	L1Md_Tf	B6	5940
chr1	27270277	27276741	L1Md_A	B6	6465
chr1	27755094	27761322	L1Md_Tf	B6	6229
chr1	28076372	28077496	L1Md_A	B6	1125
chr1	28284084	28285310	L1Md_F2	B6	1227
chr1	28302781	28309246	L1Md_Tf	B6	6466
chr1	28498917	28499299	L1Md_Tf	B6	383
chr1	28532939	28533388	L1Md_Tf	B6	450
chr1	28618464	28620965	L1Md_F2	B6	2502
chr1	28632448	28633348	L1Md_A	B6	901
chr1	28664451	28664755	L1Md_A	B6	305
chr1	28669933	28670327	L1Md_Tf	B6	395
chr1	29966348	29966539	L1Md_A	B6	192
chr1	30036142	30043465	L1Md_A	B6	7324
chr1	30066730	30073434	L1Md_Tf	B6	6705
chr1	30370792	30377822	L1Md_A	B6	7031
chr1	30419175	30419346	L1Md_Tf	B6	172
chr1	30462161	30463307	L1Md_Tf	B6	1147
chr1	30538654	30539261	L1Md_A	B6	608
chr1	30853679	30859943	L1Md_Tf	B6	6265
chr1	30864208	30864512	L1Md_Tf	B6	305
chr1	31030103	31031131	L1Md_Tf	B6	1029
chr1	31042068	31042479	L1Md_Tf	B6	412
chr1	31071681	31072312	L1Md_A	B6	632
chr1	31210944	31211931	L1Md_A	B6	988
chr1	31454493	31460654	L1Md_A	B6	6162
chr1	31486315	31492690	L1Md_Tf	B6	6376
chr1	31584530	31587425	L1Md_A	B6	2896
chr1	31814252	31820443	L1Md_A	B6	6192
chr1	32081437	32082193	L1Md_A	B6	757
chr1	32259553	32266102	L1Md_Tf	B6	6550
chr1	32312460	32313524	L1Md_A	B6	1065
chr1	32538568	32539026	L1Md_A	B6	459
chr1	32690179	32690559	L1Md_F2	B6	381
chr1	32691566	32691811	L1Md_Tf	B6	246
chr1	32779341	32781547	L1Md_Tf	B6	2207
chr1	32929898	32930353	L1Md_Tf	B6	456
chr1	33013354	33020240	L1Md_Tf	B6	6887
chr1	33034033	33034743	L1Md_A	B6	711
chr1	33055360	33056691	L1Md_F2	B6	1332
chr1	33115279	33118491	L1Md_A	B6	3213
chr1	33913282	33913576	L1Md_A	B6	295
chr1	35042741	35049087	L1Md_F2	B6	6347
chr1	35324116	35324561	L1Md_F2	B6	446
chr1	35382819	35384242	L1Md_F3	B6	1424
chr1	35408213	35414536	L1Md_A	B6	6324
chr1	35599395	35599751	L1Md_Tf	B6	357
chr1	38411958	38412565	L1Md_A	B6	608
chr1	38990140	38990414	L1Md_A	B6	275
chr1	39057964	39060772	L1Md_Tf	B6	2809
chr1	39264745	39265281	L1Md_F2	B6	537
chr1	39302739	39303062	L1Md_F2	B6	324
chr1	39802243	39802999	L1Md_A	B6	757
chr1	40142224	40148243	L1Md_F2	B6	6020
chr1	40195102	40201602	L1Md_Tf	B6	6501
chr1	40519597	40521628	L1Md_Tf	B6	2032
chr1	40711053	40711442	L1Md_A	B6	390
chr1	41075734	41078114	L1Md_Tf	B6	2381
chr1	41467801	41474010	L1Md_A	B6	6210
chr1	41678165	41681142	L1Md_A	B6	2978
chr1	42137428	42143798	L1Md_A	B6	6371
chr1	43226185	43232449	L1Md_A	B6	6265
chr1	43369213	43370508	L1Md_F2	B6	1296
chr1	43382439	43384459	L1Md_F2	B6	2021
chr1	43619821	43622799	L1Md_F2	B6	2979
chr1	43733516	43733701	L1Md_A	B6	186
chr1	44279268	44285636	L1Md_A	B6	6369
chr1	44682972	44683155	L1Md_A	B6	184
chr1	44692563	44699328	L1Md_A	B6	6766
chr1	44782666	44783732	L1Md_Tf	B6	1067
chr1	44903309	44909344	L1Md_Tf	B6	6036
chr1	45199016	45206019	L1Md_A	B6	7004
chr1	45638456	45639266	L1Md_A	B6	811
chr1	46991298	46998107	L1Md_Tf	B6	6810
chr1	47061410	47061729	L1Md_Tf	B6	320
chr1	47105828	47112257	L1Md_Tf	B6	6430
chr1	47142954	47149687	L1Md_Tf	B6	6734
chr1	47209937	47211690	L1Md_Tf	B6	1754
chr1	47518348	47524512	L1Md_Tf	B6	6165
chr1	47540603	47541244	L1Md_Tf	B6	642
chr1	47615367	47616586	L1Md_Tf	B6	1220
chr1	48074827	48075603	L1Md_A	B6	777
chr1	48225213	48231889	L1Md_Tf	B6	6677
chr1	48299237	48300648	L1Md_A	B6	1412
chr1	48417799	48424352	L1Md_A	B6	6554
chr1	48494777	48501152	L1Md_A	B6	6376
chr1	48545547	48553241	L1Md_Tf	B6	7695
chr1	48577994	48578682	L1Md_Tf	B6	689
chr1	48899581	48900306	L1Md_F2	B6	726
chr1	48921718	48928268	L1Md_Tf	B6	6551
chr1	48984380	48984621	L1Md_F2	B6	242
chr1	49056146	49056574	L1Md_Tf	B6	429
chr1	50213259	50219390	L1Md_A	B6	6132
chr1	51102534	51104283	L1Md_A	B6	1750
chr1	51176933	51179465	L1Md_Tf	B6	2533
chr1	51251777	51257471	L1Md_A	B6	5695
chr1	51278642	51279192	L1Md_A	B6	551
chr1	51668125	51668336	L1Md_Tf	B6	212
chr1	51711241	51717667	L1Md_Tf	B6	6427
chr1	52127789	52128672	L1Md_F2	B6	884
chr1	52327109	52327826	L1Md_F2	B6	718
chr1	52356241	52357135	L1Md_F2	B6	895
chr1	54244183	54249208	L1Md_Tf	B6	5026
chr1	54387178	54393749	L1Md_Tf	B6	6572
chr1	54417022	54417239	L1Md_F2	B6	218
chr1	54830970	54831356	L1Md_Tf	B6	387
chr1	55366495	55368952	L1Md_Tf	B6	2458
chr1	55465406	55467215	L1Md_A	B6	1810
chr1	55470396	55472160	L1Md_Tf	B6	1765
chr1	56137030	56143397	L1Md_A	B6	6368
chr1	56295635	56295940	L1Md_A	B6	306
chr1	56380334	56386768	L1Md_Tf	B6	6435
chr1	56528713	56529237	L1Md_A	B6	525
chr1	57973980	57976597	L1Md_A	B6	2618
chr1	58087341	58088699	L1_Mm	B6	1359
chr1	58316452	58322570	L1Md_F3	B6	6119
chr1	58594013	58594302	L1Md_Tf	B6	290
chr1	59559046	59560889	L1Md_Tf	B6	1844
chr1	61209558	61215925	L1Md_A	B6	6368
chr1	61431729	61432865	L1Md_A	B6	1137
chr1	61582308	61587293	L1Md_A	B6	4986
chr1	61670738	61677324	L1Md_A	B6	6587
chr1	61735101	61735264	L1Md_A	B6	164
chr1	61748537	61749503	L1Md_F2	B6	967
chr1	62099940	62105675	L1Md_Tf	B6	5736
chr1	62220209	62226393	L1Md_Tf	B6	6185
chr1	62295395	62302337	L1Md_Tf	B6	6943
chr1	62402175	62402762	L1Md_Tf	B6	588
chr1	62457625	62458555	L1Md_Tf	B6	931
chr1	62671156	62677562	L1Md_Tf	B6	6407
chr1	62864911	62870971	L1Md_Tf	B6	6061
chr1	63541792	63542048	L1Md_Tf	B6	257
chr1	63781574	63783380	L1Md_Tf	B6	1807
chr1	63797706	63804382	L1Md_Tf	B6	6677
chr1	63852428	63852576	L1Md_Tf	B6	149
chr1	63859130	63865526	L1Md_A	B6	6397
chr1	65100996	65101579	L1Md_A	B6	584
chr1	65301890	65302840	L1Md_A	B6	951
chr1	65411886	65418318	L1Md_A	B6	6433
chr1	69231433	69238515	L1Md_Tf	B6	7083
chr1	69882974	69883521	L1Md_Tf	B6	548
chr1	69940337	69946700	L1Md_A	B6	6364
chr1	70048623	70049418	L1Md_Tf	B6	796
chr1	70113314	70113461	L1Md_A	B6	148
chr1	70207005	70207268	L1Md_A	B6	264
chr1	70208715	70215158	L1Md_Tf	B6	6444
chr1	70456889	70458386	L1Md_A	B6	1498
chr1	70555325	70556326	L1Md_Tf	B6	1002
chr1	70560706	70560826	L1Md_Tf	B6	121
chr1	70687144	70690854	L1Md_Tf	B6	3711
chr1	70815799	70816730	L1Md_A	B6	932
chr1	70872851	70877357	L1Md_A	B6	4507
chr1	70943414	70944254	L1Md_A	B6	841
chr1	70980085	70986872	L1Md_A	B6	6788
chr1	71079596	71086423	L1Md_A	B6	6828
chr1	71226083	71226642	L1Md_F3	B6	560
chr1	71250560	71256763	L1Md_Tf	B6	6204
chr1	71532050	71536125	L1Md_Tf	B6	4076
chr1	71857672	71857969	L1Md_A	B6	298
chr1	71949964	71950176	L1Md_Tf	B6	213
chr1	72678318	72679306	L1Md_Tf	B6	989
chr1	72841632	72842060	L1Md_F2	B6	429
chr1	73000165	73000607	L1Md_F2	B6	443
chr1	73200958	73201390	L1Md_A	B6	433
chr1	73317805	73324533	L1Md_Tf	B6	6729
chr1	73408267	73408785	L1Md_F2	B6	519
chr1	73466890	73470233	L1Md_Tf	B6	3344
chr1	73472704	73478876	L1Md_Tf	B6	6173
chr1	75698789	75699982	L1Md_A	B6	1194
chr1	75928669	75929186	L1Md_Tf	B6	518
chr1	76292032	76292236	L1Md_F2	B6	205
chr1	76739632	76742783	L1Md_Tf	B6	3152
chr1	76766729	76767121	L1Md_F3	B6	393
chr1	76995005	76996120	L1Md_F3	B6	1116
chr1	77078192	77078325	L1Md_Tf	B6	134
chr1	77300052	77300271	L1Md_Tf	B6	220
chr1	77936631	77942576	L1Md_Tf	B6	5946
chr1	77961976	77963330	L1Md_Tf	B6	1355
chr1	78046947	78048183	L1Md_Tf	B6	1237
chr1	79477532	79478061	L1Md_F3	B6	530
chr1	79550090	79556362	L1Md_Tf	B6	6273
chr1	79652486	79654973	L1Md_A	B6	2488
chr1	79826174	79828141	L1Md_A	B6	1968
chr1	80135466	80140436	L1Md_Tf	B6	4971
chr1	80480206	80481250	L1Md_A	B6	1045
chr1	80526765	80527047	L1Md_A	B6	283
chr1	80571045	80571534	L1Md_Tf	B6	490
chr1	80983781	80990393	L1Md_Tf	B6	6613
chr1	81056009	81056428	L1Md_A	B6	420
chr1	81283443	81283743	L1Md_Tf	B6	301
chr1	81330229	81330482	L1Md_Tf	B6	254
chr1	81419668	81426659	L1Md_Tf	B6	6992
chr1	81498476	81504947	L1Md_Tf	B6	6472
chr1	81751685	81752251	L1_Mus3	B6	567
chr1	81919362	81919878	L1_Mus1	B6	517
chr1	81923560	81924555	L1Md_A	B6	996
chr1	82059056	82059399	L1Md_Tf	B6	344
chr1	82061564	82063399	L1Md_A	B6	1836
chr1	82229395	82229827	L1Md_Tf	B6	433
chr1	83434531	83435324	L1Md_F2	B6	794
chr1	83456805	83463408	L1Md_A	B6	6604
chr1	83511061	83517508	L1Md_Tf	B6	6448
chr1	83615303	83621501	L1Md_A	B6	6199
chr1	83673133	83679710	L1Md_A	B6	6578
chr1	83885798	83886353	L1Md_Tf	B6	556
chr1	84121707	84128153	L1Md_A	B6	6447
chr1	84373397	84379673	L1Md_Tf	B6	6277
chr1	84571740	84576525	L1Md_Tf	B6	4786
chr1	84700607	84707193	L1Md_A	B6	6587
chr1	86867372	86868001	L1Md_Tf	B6	630
chr1	87529489	87531700	L1Md_Tf	B6	2212
chr1	88019282	88019874	L1Md_Tf	B6	593
chr1	88611589	88611924	L1Md_Tf	B6	336
chr1	89216635	89223615	L1Md_A	B6	6981
chr1	89758646	89759673	L1Md_Tf	B6	1028
chr1	90106067	90108772	L1Md_A	B6	2706
chr1	91621753	91622800	L1Md_Tf	B6	1048
chr1	91665242	91666775	L1Md_A	B6	1534
chr1	94388091	94394689	L1Md_A	B6	6599
chr1	94505281	94506510	L1Md_Tf	B6	1230
chr1	95225477	95229661	L1Md_Tf	B6	4185
chr1	95232386	95239378	L1Md_A	B6	6993
chr1	95511409	95518114	L1Md_Tf	B6	6706
chr1	96079083	96079758	L1Md_A	B6	676
chr1	96277356	96277630	L1Md_A	B6	275
chr1	96827458	96828308	L1Md_Tf	B6	851
chr1	97665449	97666467	L1Md_F2	B6	1019
chr1	97865695	97872080	L1Md_Tf	B6	6386
chr1	97999235	97999384	L1Md_A	B6	150
chr1	98110238	98116423	L1Md_A	B6	6186
chr1	98366439	98373075	L1Md_Tf	B6	6637
chr1	98385146	98391915	L1Md_Tf	B6	6770
chr1	98613614	98614360	L1Md_Tf	B6	747
chr1	98644987	98651380	L1Md_A	B6	6394
chr1	98840151	98846344	L1Md_A	B6	6194
chr1	98890818	98891497	L1Md_F2	B6	680
chr1	98895621	98901813	L1Md_Tf	B6	6193
chr1	98979646	98981231	L1Md_F2	B6	1586
chr1	98984815	98985081	L1Md_Tf	B6	267
chr1	98999947	99002653	L1Md_F2	B6	2707
chr1	99075155	99076482	L1Md_F2	B6	1328
chr1	99295270	99296440	L1Md_Tf	B6	1171
chr1	99311267	99314408	L1Md_F3	B6	3142
chr1	99528069	99528324	L1Md_F2	B6	256
chr1	99683831	99684527	L1Md_F2	B6	697
chr1	99757727	99757923	L1Md_Tf	B6	197
chr1	99778501	99778888	L1Md_F3	B6	388
chr1	99817924	99824302	L1Md_A	B6	6379
chr1	99891923	99892257	L1Md_F2	B6	335
chr1	100062585	100062989	L1Md_Tf	B6	405
chr1	100082161	100082419	L1Md_A	B6	259
chr1	100306649	100307937	L1Md_A	B6	1289
chr1	100754300	100761322	L1Md_A	B6	7023
chr1	101063969	101064201	L1Md_Tf	B6	233
chr1	101131768	101133276	L1Md_F2	B6	1509
chr1	101147973	101150223	L1Md_A	B6	2251
chr1	101245098	101248179	L1Md_Tf	B6	3082
chr1	101263227	101269396	L1Md_A	B6	6170
chr1	101404907	101406665	L1Md_Tf	B6	1759
chr1	101455628	101461786	L1Md_Tf	B6	6159
chr1	102122886	102129297	L1Md_A	B6	6412
chr1	102388685	102394854	L1Md_A	B6	6170
chr1	102459743	102460277	L1Md_A	B6	535
chr1	102931346	102932246	L1Md_F3	B6	901
chr1	102962991	102969414	L1Md_Tf	B6	6424
chr1	103147776	103154419	L1Md_Tf	B6	6644
chr1	104309259	104309478	L1Md_F3	B6	220
chr1	104637641	104639779	L1Md_F2	B6	2139
chr1	104642361	104643352	L1Md_F2	B6	992
chr1	105705355	105706109	L1Md_Tf	B6	755
chr1	105833360	105839618	L1Md_Tf	B6	6259
chr1	105945805	105946019	L1Md_A	B6	215
chr1	106293725	106300734	L1Md_A	B6	7010
chr1	106323637	106324275	L1Md_F2	B6	639
chr1	106444223	106445044	L1Md_A	B6	822
chr1	106692350	106692657	L1Md_A	B6	308
chr1	107791006	107791913	L1Md_Tf	B6	908
chr1	107822786	107829994	L1Md_Tf	B6	7209
chr1	107919966	107926441	L1Md_Tf	B6	6476
chr1	108063325	108063834	L1Md_Tf	B6	510
chr1	108748392	108748610	L1Md_F2	B6	219
chr1	109016007	109016857	L1Md_A	B6	851
chr1	109064909	109065595	L1Md_Tf	B6	687
chr1	109143960	109144481	L1Md_A	B6	522
chr1	109157856	109158668	L1Md_Tf	B6	813
chr1	109199953	109206123	L1Md_Tf	B6	6171
chr1	109343464	109349899	L1Md_Tf	B6	6436
chr1	109370835	109371194	L1Md_Tf	B6	360
chr1	109724079	109730450	L1Md_Tf	B6	6372
chr1	110701818	110702264	L1Md_F2	B6	447
chr1	110928313	110928520	L1Md_A	B6	208
chr1	111505484	111506024	L1Md_Tf	B6	541
chr1	111626344	111632782	L1Md_Tf	B6	6439
chr1	111894957	111895327	L1Md_F3	B6	371
chr1	112214094	112220738	L1Md_Tf	B6	6645
chr1	113137472	113137729	L1Md_Tf	B6	258
chr1	113172225	113173287	L1Md_A	B6	1063
chr1	113403074	113403894	L1Md_A	B6	821
chr1	113429261	113430330	L1Md_Tf	B6	1070
chr1	113714247	113717814	L1Md_Tf	B6	3568
chr1	113744576	113750948	L1Md_A	B6	6373
chr1	113803774	113806257	L1Md_Tf	B6	2484
chr1	114029515	114036118	L1Md_A	B6	6604
chr1	114128276	114134887	L1Md_A	B6	6612
chr1	114176645	114183971	L1Md_Tf	B6	7327
chr1	114223787	114230345	L1Md_Tf	B6	6559
chr1	114362030	114362480	L1Md_F2	B6	451
chr1	114421137	114422367	L1Md_Tf	B6	1231
chr1	114557305	114564423	L1Md_Tf	B6	7119
chr1	114760392	114762371	L1Md_A	B6	1980
chr1	114874836	114875843	L1Md_Tf	B6	1008
chr1	114984500	114986464	L1Md_Tf	B6	1965
chr1	115278718	115279526	L1Md_Tf	B6	809
chr1	115641322	115642390	L1Md_F3	B6	1069
chr1	115810406	115810406	L1Md_F2	MSM	123
chr1	115963907	115964307	L1Md_F2	B6	401
chr1	116005996	116006176	L1Md_F2	B6	181
chr1	116942687	116944517	L1Md_A	B6	1831
chr1	117231809	117238100	L1Md_Tf	B6	6292
chr1	117253581	117260960	L1Md_Tf	B6	7380
chr1	117369775	117376630	L1Md_Tf	B6	6856
chr1	117479631	117486504	L1Md_Tf	B6	6874
chr1	119744320	119750799	L1Md_Tf	B6	6480
chr1	120993989	121000435	L1Md_Tf	B6	6447
chr1	121161435	121162748	L1Md_A	B6	1314
chr1	121213210	121214432	L1Md_F3	B6	1223
chr1	121244654	121245122	L1Md_A	B6	469
chr1	121737883	121744236	L1Md_Tf	B6	6354
chr1	122137066	122139215	L1Md_Tf	B6	2150
chr1	122163375	122164202	L1Md_F3	B6	828
chr1	122341255	122341748	L1Md_Tf	B6	494
chr1	122443874	122450138	L1Md_A	B6	6265
chr1	122579153	122579490	L1Md_Tf	B6	338
chr1	122581088	122581731	L1Md_F2	B6	644
chr1	123196657	123202794	L1Md_F2	B6	6138
chr1	123203375	123203531	L1Md_F3	B6	157
chr1	123383275	123384187	L1Md_F2	B6	913
chr1	123662547	123663081	L1Md_Tf	B6	535
chr1	123685374	123686062	L1Md_A	B6	689
chr1	124196054	124202171	L1Md_Tf	B6	6118
chr1	124269926	124271483	L1Md_Tf	B6	1558
chr1	124446755	124447177	L1Md_Tf	B6	423
chr1	124519841	124520797	L1Md_A	B6	957
chr1	124632371	124633126	L1Md_Tf	B6	756
chr1	124715474	124715602	L1Md_Tf	B6	129
chr1	125090965	125097315	L1Md_Tf	B6	6351
chr1	125113715	125114846	L1Md_Tf	B6	1132
chr1	125192729	125194025	L1Md_A	B6	1297
chr1	125995447	125996131	L1Md_F3	B6	685
chr1	126103601	126104241	L1Md_Tf	B6	641
chr1	126164042	126165282	L1Md_Tf	B6	1241
chr1	126792209	126798357	L1Md_Tf	B6	6149
chr1	127089005	127090124	L1Md_F2	B6	1120
chr1	128986919	128987716	L1Md_Tf	B6	798
chr1	129132220	129133636	L1Md_A	B6	1417
chr1	129436292	129442953	L1Md_Tf	B6	6662
chr1	130312140	130312951	L1Md_Tf	B6	812
chr1	130318643	130324937	L1Md_Tf	B6	6295
chr1	130491086	130497734	L1Md_Tf	B6	6649
chr1	130599899	130607420	L1Md_Tf	B6	7522
chr1	130970545	130971042	L1Md_A	B6	498
chr1	131302100	131308936	L1Md_Tf	B6	6837
chr1	133439076	133439325	L1Md_Tf	B6	250
chr1	136833183	136833716	L1Md_Tf	B6	534
chr1	137979600	137984145	L1Md_A	B6	4546
chr1	138305429	138312353	L1Md_Tf	B6	6925
chr1	138451992	138458179	L1Md_A	B6	6188
chr1	138526134	138528623	L1Md_Tf	B6	2490
chr1	138788818	138795666	L1Md_Tf	B6	6849
chr1	139252964	139254020	L1Md_Tf	B6	1057
chr1	139716336	139723207	L1Md_Tf	B6	6872
chr1	140043188	140048278	L1Md_Tf	B6	5091
chr1	140514656	140518318	L1Md_Tf	B6	3663
chr1	140564384	140564669	L1Md_Tf	B6	286
chr1	140633573	140634211	L1Md_A	B6	639
chr1	140642814	140649056	L1Md_Tf	B6	6243
chr1	140709855	140716266	L1Md_A	B6	6412
chr1	140918066	140918871	L1Md_A	B6	806
chr1	140923893	140930401	L1Md_Tf	B6	6509
chr1	141444117	141445066	L1Md_Tf	B6	950
chr1	141552762	141559019	L1Md_Tf	B6	6258
chr1	141797767	141798604	L1Md_F	B6	838
chr1	141924990	141926244	L1Md_A	B6	1255
chr1	142494226	142500768	L1Md_A	B6	6543
chr1	143021137	143027347	L1Md_A	B6	6211
chr1	143037123	143038381	L1Md_Tf	B6	1259
chr1	143143230	143143890	L1Md_Tf	B6	661
chr1	143325819	143332486	L1Md_A	B6	6668
chr1	143370744	143371546	L1Md_A	B6	803
chr1	143380520	143386892	L1Md_A	B6	6373
chr1	143642190	143642341	L1Md_A	B6	152
chr1	143711055	143717188	L1Md_Tf	B6	6134
chr1	144065260	144071633	L1Md_A	B6	6374
chr1	144168344	144168865	L1Md_Tf	B6	522
chr1	144294371	144294614	L1Md_Tf	B6	244
chr1	144320911	144327357	L1Md_Tf	B6	6447
chr1	144458240	144464379	L1Md_A	B6	6140
chr1	144615159	144615785	L1Md_Tf	B6	627
chr1	144726465	144726696	L1Md_Tf	B6	232
chr1	145101053	145105071	L1Md_Tf	B6	4019
chr1	145249027	145255501	L1Md_Tf	B6	6475
chr1	145469879	145476170	L1Md_Tf	B6	6292
chr1	145563422	145563871	L1Md_F2	B6	450
chr1	145782100	145784502	L1Md_Tf	B6	2403
chr1	145793858	145799712	L1Md_Tf	B6	5855
chr1	145915794	145916906	L1Md_A	B6	1113
chr1	145975010	145975868	L1Md_Tf	B6	859
chr1	146004345	146011290	L1Md_Tf	B6	6946
chr1	146148388	146154558	L1Md_A	B6	6171
chr1	146445274	146451850	L1Md_A	B6	6577
chr1	146604063	146610338	L1Md_Tf	B6	6276
chr1	146906005	146906758	L1Md_A	B6	754
chr1	147742028	147743764	L1Md_Tf	B6	1737
chr1	147755075	147755744	L1Md_Tf	B6	670
chr1	147763808	147764280	Lx4B	B6	473
chr1	147771333	147773103	L1Md_Tf	B6	1771
chr1	147985052	147989605	L1Md_A	B6	4554
chr1	147997196	147998577	L1Md_Tf	B6	1382
chr1	148045799	148046056	L1Md_Tf	B6	258
chr1	148074934	148082136	L1Md_A	B6	7203
chr1	148220310	148221982	L1Md_A	B6	1673
chr1	148296027	148302352	L1Md_Tf	B6	6326
chr1	148601097	148601707	L1Md_F2	B6	611
chr1	148636487	148637846	L1Md_F2	B6	1360
chr1	148877936	148884347	L1Md_A	B6	6412
chr1	149012835	149014033	L1Md_A	B6	1199
chr1	149282249	149282979	L1Md_A	B6	731
chr1	149842627	149843430	L1Md_A	B6	804
chr1	150232434	150239660	L1Md_Tf	B6	7227
chr1	150337863	150344241	L1VL1	B6	6379
chr1	150345168	150345872	L1Md_F2	B6	705
chr1	150851544	150853061	L1Md_Tf	B6	1518
chr1	151023643	151024067	L1Md_Tf	B6	425
chr1	152462783	152464874	L1Md_Tf	B6	2092
chr1	153190215	153190886	L1Md_F3	B6	672
chr1	155755371	155757146	L1Md_A	B6	1776
chr1	155938263	155938874	L1Md_A	B6	612
chr1	156848862	156850826	L1Md_Tf	B6	1965
chr1	157240480	157240681	L1Md_Tf	B6	202
chr1	157540330	157540872	L1Md_A	B6	543
chr1	157606769	157613404	L1Md_A	B6	6636
chr1	157877233	157884031	L1Md_A	B6	6799
chr1	158331522	158338596	L1Md_Tf	B6	7075
chr1	158642543	158648800	L1Md_Tf	B6	6258
chr1	158656659	158656659	L1Md_A	MSM	137
chr1	158879574	158886308	L1Md_Tf	B6	6735
chr1	159295671	159296035	L1Md_A	B6	365
chr1	160421321	160428308	L1Md_A	B6	6988
chr1	161278438	161278641	L1Md_A	B6	204
chr1	161932834	161939159	L1Md_Tf	B6	6326
chr1	162063585	162070171	L1Md_Tf	B6	6587
chr1	162114252	162120544	L1Md_Tf	B6	6293
chr1	162264035	162270622	L1Md_A	B6	6588
chr1	162338487	162345381	L1Md_Tf	B6	6895
chr1	162800425	162802570	L1Md_Tf	B6	2146
chr1	162995277	162996676	L1Md_F2	B6	1400
chr1	163067044	163069172	L1Md_A	B6	2129
chr1	163160822	163161675	L1Md_A	B6	854
chr1	163202370	163203031	L1Md_Tf	B6	662
chr1	163278440	163279651	L1Md_Tf	B6	1212
chr1	163296972	163297540	L1Md_Tf	B6	569
chr1	163565819	163567322	L1Md_F2	B6	1504
chr1	163690024	163690493	L1Md_F3	B6	470
chr1	163710074	163716596	L1Md_Tf	B6	6523
chr1	163783834	163790477	L1Md_Tf	B6	6644
chr1	163806782	163812942	L1Md_A	B6	6161
chr1	164221615	164222414	L1Md_Tf	B6	800
chr1	164627039	164627908	L1Md_F2	B6	870
chr1	165025944	165032322	L1Md_A	B6	6379
chr1	165106389	165106727	L1Md_F2	B6	339
chr1	165404625	165411352	L1Md_Tf	B6	6728
chr1	165599826	165600858	L1Md_A	B6	1033
chr1	166469170	166475501	L1Md_Tf	B6	6332
chr1	166685962	166686470	L1Md_F2	B6	509
chr1	166694457	166695006	L1Md_A	B6	550
chr1	166739366	166740593	L1Md_A	B6	1228
chr1	166872326	166875940	L1Md_Tf	B6	3615
chr1	166912465	166918888	L1Md_Tf	B6	6424
chr1	166987742	166994075	L1Md_Tf	B6	6334
chr1	167474793	167481011	L1Md_A	B6	6219
chr1	167784804	167785505	L1Md_F2	B6	702
chr1	167992443	167995007	L1Md_F2	B6	2565
chr1	175339016	175345504	L1Md_Tf	B6	6489
chr1	175758067	175758496	L1Md_A	B6	430
chr1	176073345	176073604	L1Md_Tf	B6	260
chr1	176282102	176288884	L1Md_A	B6	6783
chr1	176920036	176921713	L1Md_Tf	B6	1678
chr1	177213044	177219470	L1Md_Tf	B6	6427
chr1	178706484	178707740	L1Md_Tf	B6	1257
chr1	180034898	180035403	L1Md_F2	B6	506
chr1	181478364	181478559	L1Md_F2	B6	196
chr1	184540540	184541751	L1Md_Tf	B6	1212
chr1	184757723	184758041	L1Md_Tf	B6	319
chr1	184953847	184954485	L1Md_Tf	B6	639
chr1	186052697	186053127	L1Md_F2	B6	431
chr1	186104168	186110564	L1Md_Tf	B6	6397
chr1	186566024	186566515	L1Md_F2	B6	492
chr1	187062654	187069315	L1Md_Tf	B6	6662
chr1	187194601	187197992	L1Md_F3	B6	3392
chr1	187392736	187399965	L1Md_Tf	B6	7230
chr1	187502608	187502931	L1Md_A	B6	324
chr1	188322299	188323514	L1Md_F2	B6	1216
chr1	188374155	188375663	L1Md_A	B6	1509
chr1	190455196	190456228	L1Md_Tf	B6	1033
chr1	192199154	192199952	L1Md_A	B6	799
chr1	192256601	192257521	L1Md_Tf	B6	921
chr1	192465306	192471898	L1Md_A	B6	6593
chr1	193469928	193471822	L1Md_Tf	B6	1895
chr10	3620840	3627742	L1Md_Tf	B6	6903
chr10	4643064	4643522	L1Md_A	B6	459
chr10	5089785	5096646	L1Md_Tf	B6	6862
chr10	5715943	5716275	L1Md_A	B6	333
chr10	6654609	6661134	L1Md_A	B6	6526
chr10	7328890	7331537	L1Md_Tf	B6	2648
chr10	7974001	7974319	L1Md_Tf	B6	319
chr10	8263360	8269509	L1Md_Tf	B6	6150
chr10	9440783	9443282	L1Md_A	B6	2500
chr10	10040223	10040914	L1Md_F2	B6	692
chr10	10078974	10085178	L1Md_Tf	B6	6205
chr10	10823737	10824699	L1Md_A	B6	963
chr10	10955791	10962184	L1Md_Tf	B6	6394
chr10	10975372	10981874	L1Md_Tf	B6	6503
chr10	11580072	11586267	L1Md_Tf	B6	6196
chr10	11612296	11613383	L1Md_Tf	B6	1088
chr10	11680451	11680657	L1Md_A	B6	207
chr10	11910527	11911514	L1Md_A	B6	988
chr10	12997363	13003890	L1Md_Tf	B6	6528
chr10	13191050	13191213	L1Md_A	B6	164
chr10	13662237	13663102	L1Md_Tf	B6	866
chr10	13749994	13750655	L1Md_Tf	B6	662
chr10	13912371	13913453	L1Md_A	B6	1083
chr10	14273871	14274408	L1Md_F3	B6	538
chr10	14483625	14489207	L1Md_A	B6	5583
chr10	14499298	14499988	L1Md_Tf	B6	691
chr10	15063807	15070677	L1Md_Tf	B6	6871
chr10	15131402	15132533	L1Md_Tf	B6	1132
chr10	15346313	15352695	L1Md_Tf	B6	6383
chr10	15381161	15387475	L1Md_A	B6	6315
chr10	15427811	15428245	L1Md_A	B6	435
chr10	15528545	15534609	L1Md_Tf	B6	6065
chr10	15773526	15774376	L1Md_Tf	B6	851
chr10	15774594	15781142	L1Md_A	B6	6549
chr10	16130516	16136437	L1Md_Gf	B6	5922
chr10	16309870	16311740	L1Md_F2	B6	1871
chr10	16660239	16661308	L1Md_Tf	B6	1070
chr10	16692114	16698630	L1Md_Tf	B6	6517
chr10	16747972	16750217	L1Md_Tf	B6	2246
chr10	16830337	16830704	L1Md_F2	B6	368
chr10	17859748	17860221	L1Md_A	B6	474
chr10	18170696	18171971	L1Md_A	B6	1276
chr10	18620231	18621012	L1Md_F2	B6	782
chr10	19772162	19778328	L1Md_Tf	B6	6167
chr10	19782854	19787470	L1Md_Tf	B6	4617
chr10	21624927	21625855	L1Md_A	B6	929
chr10	22768820	22769659	L1Md_Tf	B6	840
chr10	22859318	22865554	L1Md_Tf	B6	6237
chr10	23055204	23055703	L1Md_Tf	B6	500
chr10	23303471	23304038	L1Md_Tf	B6	568
chr10	23428035	23429257	L1Md_Tf	B6	1223
chr10	23480972	23487349	L1Md_A	B6	6378
chr10	23527754	23529773	L1Md_A	B6	2020
chr10	24057398	24058253	L1Md_Tf	B6	856
chr10	25166459	25166653	L1Md_F3	B6	195
chr10	25328149	25328609	L1Md_A	B6	461
chr10	25418934	25425576	L1Md_Tf	B6	6643
chr10	25485721	25485921	L1Md_Tf	B6	201
chr10	27130669	27130935	L1Md_F3	B6	267
chr10	27403093	27408113	L1Md_A	B6	5021
chr10	27639914	27643461	L1Md_Tf	B6	3548
chr10	27903930	27909778	L1Md_Tf	B6	5849
chr10	28040992	28047216	L1Md_Tf	B6	6225
chr10	28377320	28377890	L1Md_Tf	B6	571
chr10	28506086	28506309	L1Md_F3	B6	224
chr10	28526811	28533337	L1Md_Tf	B6	6527
chr10	28707249	28711771	L1Md_Tf	B6	4523
chr10	28741872	28742469	L1Md_Tf	B6	598
chr10	28768669	28774797	L1Md_Tf	B6	6129
chr10	29215287	29215943	L1Md_Tf	B6	657
chr10	29395141	29395626	L1Md_F2	B6	486
chr10	29619637	29626133	L1Md_Tf	B6	6497
chr10	29656695	29658071	L1Md_Tf	B6	1377
chr10	29767862	29774108	L1Md_Tf	B6	6247
chr10	30156806	30157569	L1Md_Tf	B6	764
chr10	30392971	30395281	L1Md_Tf	B6	2311
chr10	30468325	30470302	L1Md_Tf	B6	1978
chr10	30552969	30554790	L1Md_Tf	B6	1822
chr10	30555055	30555542	L1Md_Tf	B6	488
chr10	30614489	30614697	L1Md_F3	B6	209
chr10	30776757	30777761	L1Md_Tf	B6	1005
chr10	31054883	31061525	L1Md_Tf	B6	6643
chr10	31276348	31277038	L1Md_Tf	B6	691
chr10	31477074	31477444	L1Md_F2	B6	371
chr10	31879758	31886106	L1Md_Tf	B6	6349
chr10	31997199	32000518	L1Md_Tf	B6	3320
chr10	32175991	32182439	L1Md_Tf	B6	6449
chr10	32816613	32823644	L1Md_Tf	B6	7032
chr10	32898384	32899572	L1Md_A	B6	1189
chr10	33456094	33456367	L1Md_Tf	B6	274
chr10	33471300	33471455	L1Md_F2	B6	156
chr10	33572280	33578630	L1Md_A	B6	6351
chr10	33605766	33612112	L1Md_Tf	B6	6347
chr10	33821512	33827958	L1Md_Tf	B6	6447
chr10	34037779	34038720	L1Md_Tf	B6	942
chr10	35548066	35548507	L1Md_A	B6	442
chr10	35634464	35640795	L1Md_Tf	B6	6332
chr10	35668796	35675160	L1Md_Tf	B6	6365
chr10	35860773	35863631	L1Md_F2	B6	2859
chr10	36419968	36422798	L1Md_A	B6	2831
chr10	36637771	36644953	L1Md_A	B6	7183
chr10	36668657	36669957	L1Md_Tf	B6	1301
chr10	37701734	37708606	L1Md_Tf	B6	6873
chr10	37746539	37747583	L1Md_Tf	B6	1045
chr10	38258120	38264578	L1Md_Tf	B6	6459
chr10	38269539	38273358	L1Md_Gf	B6	3820
chr10	38385096	38386815	L1Md_A	B6	1720
chr10	38637855	38644253	L1Md_A	B6	6399
chr10	38840715	38847019	L1Md_Tf	B6	6305
chr10	38932635	38939774	L1Md_Tf	B6	7140
chr10	39962217	39962830	L1Md_A	B6	614
chr10	40988513	40994677	L1Md_A	B6	6165
chr10	41263394	41263717	L1Md_A	B6	324
chr10	42406149	42406338	L1Md_Tf	B6	190
chr10	42906655	42907581	L1Md_Tf	B6	927
chr10	44320027	44321084	L1Md_A	B6	1058
chr10	44788192	44788826	L1Md_Tf	B6	635
chr10	44905662	44912472	L1Md_A	B6	6811
chr10	45228252	45228499	L1Md_Tf	B6	248
chr10	45300216	45301030	L1Md_F2	B6	815
chr10	45585447	45588068	L1Md_A	B6	2622
chr10	45687942	45694129	L1Md_A	B6	6188
chr10	45737388	45739426	L1Md_A	B6	2039
chr10	45838958	45845415	L1Md_Tf	B6	6458
chr10	45909599	45910847	L1Md_A	B6	1249
chr10	46136511	46139323	L1Md_A	B6	2813
chr10	46468277	46471892	L1Md_A	B6	3616
chr10	46518027	46518273	L1Md_A	B6	247
chr10	46623449	46624016	L1Md_A	B6	568
chr10	46806098	46812501	L1Md_Tf	B6	6404
chr10	46889268	46889268	L1Md_F2	MSM	141
chr10	47007725	47010873	L1Md_A	B6	3149
chr10	47112528	47113613	L1Md_Tf	B6	1086
chr10	47631202	47631330	L1Md_A	B6	129
chr10	47663577	47669952	L1Md_A	B6	6376
chr10	47799392	47805842	L1Md_Tf	B6	6451
chr10	47875210	47881623	L1Md_A	B6	6414
chr10	47986554	47986843	L1Md_A	B6	290
chr10	48042199	48046274	L1Md_Tf	B6	4076
chr10	48048456	48050282	L1Md_Tf	B6	1827
chr10	48254659	48255570	L1Md_Gf	B6	912
chr10	48382351	48388819	L1Md_Tf	B6	6469
chr10	49082973	49085516	L1Md_Tf	B6	2544
chr10	49225038	49231308	L1Md_Tf	B6	6271
chr10	49503799	49505548	L1Md_Tf	B6	1750
chr10	49743657	49746106	L1Md_A	B6	2450
chr10	49763137	49764139	L1Md_A	B6	1003
chr10	49798910	49799315	L1Md_A	B6	406
chr10	49823498	49830824	L1Md_Tf	B6	7327
chr10	50063933	50064854	L1Md_Tf	B6	922
chr10	50109119	50115540	L1Md_Tf	B6	6422
chr10	50673086	50679524	L1Md_Tf	B6	6439
chr10	50803892	50806192	L1Md_Tf	B6	2301
chr10	50931908	50932607	L1Md_A	B6	700
chr10	51034302	51041091	L1Md_A	B6	6790
chr10	51342988	51348629	L1Md_A	B6	5642
chr10	51470126	51476230	L1Md_Tf	B6	6105
chr10	51576364	51582514	L1Md_Tf	B6	6151
chr10	51790963	51792039	L1Md_A	B6	1077
chr10	52760893	52767201	L1Md_Tf	B6	6309
chr10	52944850	52951387	L1Md_Tf	B6	6538
chr10	52987330	52988324	L1Md_Tf	B6	995
chr10	52991068	52991472	L1Md_A	B6	405
chr10	53073813	53075754	L1Md_Tf	B6	1942
chr10	53664782	53665157	L1Md_Tf	B6	376
chr10	53666317	53672358	L1Md_Tf	B6	6042
chr10	54142161	54148960	L1Md_A	B6	6800
chr10	54454085	54454370	L1Md_A	B6	286
chr10	54480629	54481162	L1Md_F2	B6	534
chr10	54837011	54839031	L1Md_A	B6	2021
chr10	54901726	54908183	L1Md_Tf	B6	6458
chr10	55161136	55163969	L1Md_Tf	B6	2834
chr10	55301869	55303718	L1_Mm	B6	1850
chr10	55541627	55543635	L1Md_A	B6	2009
chr10	55574836	55581146	L1Md_Tf	B6	6311
chr10	55689787	55689922	L1Md_A	B6	136
chr10	55744766	55751121	L1Md_A	B6	6356
chr10	55799519	55800931	L1Md_Tf	B6	1413
chr10	55841686	55847947	L1Md_Tf	B6	6262
chr10	55894535	55900790	L1Md_Tf	B6	6256
chr10	56132788	56136279	L1Md_F2	B6	3492
chr10	56816503	56818679	L1Md_Tf	B6	2177
chr10	56894046	56897279	L1Md_Tf	B6	3234
chr10	56976373	56977497	L1Md_F2	B6	1125
chr10	57023451	57029859	L1Md_Tf	B6	6409
chr10	57073007	57077155	L1Md_Tf	B6	4149
chr10	57155058	57155601	L1Md_Tf	B6	544
chr10	57209056	57209466	L1Md_F2	B6	411
chr10	57326873	57333997	L1Md_Tf	B6	7125
chr10	57440156	57440340	L1Md_A	B6	185
chr10	57626122	57627317	L1Md_Tf	B6	1196
chr10	57678517	57684862	L1Md_A	B6	6346
chr10	57766641	57773307	L1Md_Tf	B6	6667
chr10	58815187	58815898	L1Md_Tf	B6	712
chr10	62996095	62996321	L1Md_F2	B6	227
chr10	63512658	63519112	L1Md_Tf	B6	6455
chr10	63787792	63788399	L1Md_F3	B6	608
chr10	63788738	63789740	L1Md_Tf	B6	1003
chr10	63833777	63835000	L1Md_Tf	B6	1224
chr10	64257163	64257349	L1Md_A	B6	187
chr10	64597534	64598968	L1Md_A	B6	1435
chr10	64820443	64822849	L1Md_Tf	B6	2407
chr10	64823085	64823654	L1Md_A	B6	570
chr10	65322839	65323408	L1_Mm	B6	570
chr10	65383222	65389869	L1Md_Tf	B6	6648
chr10	65526548	65527409	L1Md_F2	B6	862
chr10	65656999	65663649	L1Md_Tf	B6	6651
chr10	65900868	65907470	L1Md_A	B6	6603
chr10	65938046	65944802	L1Md_A	B6	6757
chr10	66030006	66030006	L1Md_A	MSM	202
chr10	66072636	66079297	L1Md_Tf	B6	6662
chr10	66093014	66093892	L1Md_A	B6	879
chr10	66169352	66170505	L1Md_F2	B6	1154
chr10	68870728	68871227	L1Md_F2	B6	500
chr10	69059972	69066194	L1Md_F2	B6	6223
chr10	69229442	69236094	L1Md_Tf	B6	6653
chr10	70062739	70063253	L1Md_Tf	B6	515
chr10	71559507	71565825	L1Md_A	B6	6319
chr10	71669553	71671247	L1Md_Tf	B6	1695
chr10	71818385	71824955	L1Md_A	B6	6571
chr10	72355116	72356106	L1Md_F2	B6	991
chr10	72819188	72819681	L1Md_Tf	B6	494
chr10	73049401	73050137	L1Md_A	B6	737
chr10	73156891	73157317	L1Md_F2	B6	427
chr10	73193233	73195340	L1Md_Tf	B6	2108
chr10	73288397	73294924	L1Md_Tf	B6	6528
chr10	73437521	73444354	L1Md_Tf	B6	6834
chr10	73543073	73543263	L1Md_Tf	B6	191
chr10	73595803	73602196	L1Md_A	B6	6394
chr10	73737696	73739038	L1Md_F2	B6	1343
chr10	73764842	73771576	L1Md_Tf	B6	6735
chr10	73860696	73860817	L1Md_Tf	B6	122
chr10	74098836	74099670	L1Md_A	B6	835
chr10	74152777	74159168	L1Md_Tf	B6	6392
chr10	74655380	74661682	L1Md_A	B6	6303
chr10	74857430	74860582	L1Md_Tf	B6	3153
chr10	75426277	75426645	L1Md_F3	B6	369
chr10	75453475	75453798	L1Md_Tf	B6	324
chr10	77013198	77013954	L1Md_A	B6	757
chr10	78263983	78264512	L1Md_Tf	B6	530
chr10	82364382	82365316	L1Md_F3	B6	935
chr10	82527317	82527463	L1Md_A	B6	147
chr10	82528837	82533331	L1Md_Tf	B6	4495
chr10	82928889	82929081	L1Md_A	B6	193
chr10	84006144	84007339	L1Md_Tf	B6	1196
chr10	86234062	86241147	L1Md_Tf	B6	7086
chr10	86411363	86412001	L1Md_A	B6	639
chr10	87064867	87071515	L1Md_Tf	B6	6649
chr10	87174245	87180837	L1Md_A	B6	6593
chr10	87279001	87279835	L1Md_F2	B6	835
chr10	87642238	87642555	L1Md_Tf	B6	318
chr10	88095271	88101799	L1Md_A	B6	6529
chr10	88128799	88129534	L1Md_F3	B6	736
chr10	88187612	88191708	L1Md_F2	B6	4097
chr10	88556025	88556932	L1Md_A	B6	908
chr10	88990967	88992146	L1Md_Tf	B6	1180
chr10	89876342	89876993	L1Md_Tf	B6	652
chr10	90054987	90060234	L1Md_Tf	B6	5248
chr10	90397967	90399678	L1Md_F2	B6	1712
chr10	90487489	90487887	L1Md_Tf	B6	399
chr10	90550965	90552576	L1Md_A	B6	1612
chr10	90600809	90602483	L1Md_Tf	B6	1675
chr10	91259365	91259697	L1Md_Tf	B6	333
chr10	91332179	91338954	L1Md_A	B6	6776
chr10	96133094	96133531	L1Md_A	B6	438
chr10	96371827	96372057	L1Md_F3	B6	231
chr10	96667702	96674190	L1Md_Tf	B6	6489
chr10	97180056	97186262	L1Md_Tf	B6	6207
chr10	97197305	97197597	L1Md_A	B6	293
chr10	97702965	97703611	L1Md_A	B6	647
chr10	97755012	97761220	L1Md_Tf	B6	6209
chr10	98066432	98066839	L1Md_F2	B6	408
chr10	98438194	98444301	L1Md_F2	B6	6108
chr10	98544404	98551083	L1Md_Tf	B6	6680
chr10	98813425	98814877	L1Md_F2	B6	1453
chr10	99067850	99074274	L1Md_Tf	B6	6425
chr10	100042829	100043608	L1Md_Tf	B6	780
chr10	100925857	100926268	L1Md_F2	B6	412
chr10	101239878	101241627	L1Md_F2	B6	1750
chr10	101442854	101444116	L1Md_Tf	B6	1263
chr10	101445681	101452034	L1Md_A	B6	6354
chr10	101566784	101573593	L1Md_A	B6	6810
chr10	101624739	101631189	L1Md_A	B6	6451
chr10	101785549	101786115	L1Md_Tf	B6	567
chr10	101819334	101820224	L1Md_Tf	B6	891
chr10	102179675	102180143	L1Md_Tf	B6	469
chr10	102189104	102190249	L1Md_F2	B6	1146
chr10	102277196	102278383	L1Md_Tf	B6	1188
chr10	102850084	102850471	L1Md_Tf	B6	388
chr10	102891236	102892291	L1Md_Tf	B6	1056
chr10	103207519	103214153	L1Md_Tf	B6	6635
chr10	103600063	103602019	L1Md_A	B6	1957
chr10	103617955	103618295	L1Md_A	B6	341
chr10	103655085	103661776	L1Md_Tf	B6	6692
chr10	103747904	103754563	L1Md_Tf	B6	6660
chr10	103903469	103904893	L1_Mm	B6	1425
chr10	103907335	103907788	L1Md_F2	B6	454
chr10	103993107	103997683	L1Md_Gf	B6	4577
chr10	104229106	104234911	L1Md_Tf	B6	5806
chr10	104493629	104499997	L1Md_A	B6	6369
chr10	104748101	104754868	L1Md_A	B6	6768
chr10	104765125	104771579	L1Md_Tf	B6	6455
chr10	104890259	104896547	L1Md_Tf	B6	6289
chr10	105072864	105074552	L1Md_Tf	B6	1689
chr10	105618418	105620985	L1Md_Tf	B6	2568
chr10	105629122	105629939	L1Md_A	B6	818
chr10	105931213	105932033	L1Md_Tf	B6	821
chr10	106013116	106014575	L1Md_Tf	B6	1460
chr10	106206520	106213582	L1Md_Tf	B6	7063
chr10	106436085	106442698	L1Md_A	B6	6614
chr10	106529598	106536293	L1Md_A	B6	6696
chr10	106713440	106713663	L1_Mm	B6	224
chr10	107255987	107256366	L1Md_A	B6	380
chr10	107326656	107333189	L1Md_A	B6	6534
chr10	107375502	107376327	L1Md_F2	B6	826
chr10	107384337	107384827	L1Md_Tf	B6	491
chr10	107763343	107764442	L1Md_Tf	B6	1100
chr10	107845370	107852985	L1Md_A	B6	7616
chr10	107978925	107981191	L1Md_A	B6	2267
chr10	108897451	108897876	L1Md_Tf	B6	426
chr10	109083638	109090001	L1Md_Tf	B6	6364
chr10	109773962	109775291	L1Md_Tf	B6	1330
chr10	110008976	110016671	L1Md_A	B6	7696
chr10	110328664	110329388	L1Md_F2	B6	725
chr10	110364319	110370696	L1Md_A	B6	6378
chr10	111113865	111114459	L1Md_Tf	B6	595
chr10	111178584	111179138	L1Md_A	B6	555
chr10	111325091	111325472	L1Md_F2	B6	382
chr10	111879193	111879520	L1Md_A	B6	328
chr10	112217327	112218857	L1Md_Tf	B6	1531
chr10	112361810	112361810	L1Md_A	MSM	140
chr10	112368910	112368910	L1Md_F2	MSM	159
chr10	112425070	112431971	L1Md_Tf	B6	6902
chr10	112512644	112518804	L1Md_F2	B6	6161
chr10	112710324	112710516	L1Md_A	B6	193
chr10	112737328	112738309	L1Md_F2	B6	982
chr10	112784440	112785290	L1Md_F2	B6	851
chr10	112865981	112872478	L1Md_Tf	B6	6498
chr10	112990066	112990249	L1Md_Tf	B6	184
chr10	113058533	113060169	L1Md_Tf	B6	1637
chr10	113449205	113449526	L1Md_Tf	B6	322
chr10	113768187	113768576	L1Md_Tf	B6	390
chr10	113971683	113971883	L1Md_A	B6	201
chr10	114020862	114021529	L1Md_Tf	B6	668
chr10	114817552	114821318	L1Md_Tf	B6	3767
chr10	114836251	114838722	L1Md_A	B6	2472
chr10	114860604	114866973	L1Md_Tf	B6	6370
chr10	115114665	115115046	L1Md_Tf	B6	382
chr10	115136544	115136774	L1Md_Tf	B6	231
chr10	115277381	115278687	L1Md_A	B6	1307
chr10	116024307	116030532	L1Md_Tf	B6	6226
chr10	116213846	116216336	L1Md_Tf	B6	2491
chr10	116856968	116857774	L1Md_Tf	B6	807
chr10	118597212	118597946	L1Md_A	B6	735
chr10	118690256	118696713	L1Md_Tf	B6	6458
chr10	119258595	119259986	L1Md_F2	B6	1392
chr10	123091274	123091707	L1Md_F2	B6	434
chr10	123323874	123324694	L1Md_Tf	B6	821
chr10	123490560	123497165	L1Md_A	B6	6606
chr10	124440402	124440546	L1Md_A	B6	145
chr10	124726617	124726736	L1Md_A	B6	120
chr10	124766251	124767784	L1Md_A	B6	1534
chr10	124830747	124831398	L1Md_F2	B6	652
chr10	125275751	125278036	L1Md_A	B6	2286
chr10	125729195	125729698	L1Md_A	B6	504
chr10	125819528	125825929	L1Md_A	B6	6402
chr10	126030397	126030930	L1Md_Tf	B6	534
chr10	126189546	126195847	L1Md_Tf	B6	6302
chr10	126533784	126534206	L1Md_Tf	B6	423
chr10	126701089	126707558	L1Md_Tf	B6	6470
chr10	130157491	130157858	L1Md_Tf	B6	368
chr11	5686185	5686615	L1Md_A	B6	431
chr11	6303237	6303711	L1Md_Tf	B6	475
chr11	7353275	7353810	L1Md_Tf	B6	536
chr11	7920742	7927604	L1Md_Tf	B6	6863
chr11	7931658	7931987	L1Md_Tf	B6	330
chr11	7986788	7987225	L1Md_F2	B6	438
chr11	9138028	9138644	L1Md_A	B6	617
chr11	9819403	9819971	L1Md_A	B6	569
chr11	10421847	10422665	L1_Mm	B6	819
chr11	10694884	10695098	L1Md_A	B6	215
chr11	10703674	10704665	L1Md_Tf	B6	992
chr11	11611543	11618152	L1Md_A	B6	6610
chr11	12129193	12135983	L1Md_Tf	B6	6791
chr11	12230341	12230835	L1Md_Tf	B6	495
chr11	12637941	12644198	L1Md_Tf	B6	6258
chr11	12681858	12683010	L1Md_A	B6	1153
chr11	12745380	12745603	L1Md_Tf	B6	224
chr11	12749161	12749327	L1Md_Tf	B6	167
chr11	12750425	12756863	L1Md_Tf	B6	6439
chr11	13287623	13293773	L1Md_Tf	B6	6151
chr11	13309037	13316231	L1Md_Tf	B6	7195
chr11	13379103	13385746	L1Md_Tf	B6	6644
chr11	13402577	13402759	L1Md_F2	B6	183
chr11	13487856	13489625	L1Md_F2	B6	1770
chr11	13546236	13553052	L1Md_A	B6	6817
chr11	13727738	13728981	L1Md_Tf	B6	1244
chr11	14082559	14084726	L1Md_Tf	B6	2168
chr11	14280202	14282489	L1Md_Tf	B6	2288
chr11	14548516	14549226	L1Md_F2	B6	711
chr11	14612162	14612752	L1Md_Tf	B6	591
chr11	14915873	14922135	L1Md_Tf	B6	6263
chr11	14959709	14960027	L1Md_A	B6	319
chr11	15056289	15059138	L1Md_F2	B6	2850
chr11	15729280	15735647	L1Md_A	B6	6368
chr11	15778141	15784582	L1Md_Tf	B6	6442
chr11	16353592	16354465	L1Md_A	B6	874
chr11	16479123	16484744	L1Md_A	B6	5622
chr11	16543345	16545175	L1Md_F2	B6	1831
chr11	16688918	16694704	L1Md_A	B6	5787
chr11	17006403	17006635	L1Md_Tf	B6	233
chr11	18636168	18642637	L1Md_Tf	B6	6470
chr11	19677172	19677530	L1Md_A	B6	359
chr11	19755172	19755714	L1Md_F2	B6	543
chr11	21067041	21069730	L1Md_F2	B6	2690
chr11	21374596	21375118	L1Md_Tf	B6	523
chr11	21453986	21455604	L1Md_Tf	B6	1619
chr11	21654592	21658996	L1Md_Tf	B6	4405
chr11	23667520	23667865	L1Md_F2	B6	346
chr11	24805478	24811906	L1Md_Tf	B6	6429
chr11	25296852	25296852	L1Md_A	MSM	225
chr11	25970279	25976491	L1Md_Tf	B6	6213
chr11	26204928	26205880	L1Md_Tf	B6	953
chr11	26426527	26433377	L1Md_Tf	B6	6851
chr11	26461460	26467841	L1Md_Tf	B6	6382
chr11	26669332	26675858	L1Md_Tf	B6	6527
chr11	26732852	26739279	L1Md_Tf	B6	6428
chr11	26970004	26970361	L1Md_F2	B6	358
chr11	27066075	27067182	L1Md_F2	B6	1108
chr11	27076118	27076693	L1Md_Tf	B6	576
chr11	27601674	27601875	L1Md_Tf	B6	202
chr11	27935393	27936467	L1Md_F3	B6	1075
chr11	28459594	28459740	L1Md_Tf	B6	147
chr11	28473846	28476839	L1Md_A	B6	2994
chr11	28485073	28485226	L1Md_A	B6	154
chr11	28850707	28851288	L1Md_Tf	B6	582
chr11	28959569	28960324	L1Md_F2	B6	756
chr11	28960903	28961041	L1Md_F2	B6	139
chr11	29025102	29030829	L1Md_Tf	B6	5728
chr11	29438716	29445185	L1Md_Tf	B6	6470
chr11	30346738	30347076	L1Md_A	B6	339
chr11	32686639	32686944	L1Md_Tf	B6	306
chr11	34013888	34020173	L1Md_Tf	B6	6286
chr11	34808060	34808593	L1Md_F2	B6	534
chr11	34849953	34856173	L1Md_Tf	B6	6221
chr11	34907198	34907527	L1Md_Tf	B6	330
chr11	35598307	35598511	L1Md_Tf	B6	205
chr11	36733331	36735158	L1Md_Tf	B6	1828
chr11	36763682	36763974	L1Md_Tf	B6	293
chr11	37384240	37384736	L1Md_Tf	B6	497
chr11	37920951	37923819	L1Md_A	B6	2869
chr11	38247082	38254157	L1Md_Tf	B6	7076
chr11	38777292	38778571	L1Md_F2	B6	1280
chr11	38902635	38909646	L1Md_A	B6	7012
chr11	38998197	38998451	L1Md_A	B6	255
chr11	39135451	39136178	L1Md_Tf	B6	728
chr11	39530113	39530575	L1Md_A	B6	463
chr11	39615018	39615179	L1Md_A	B6	162
chr11	40342140	40349336	L1Md_A	B6	7197
chr11	41105271	41111909	L1Md_Tf	B6	6639
chr11	41167714	41168995	L1Md_F3	B6	1282
chr11	41380884	41387308	L1Md_A	B6	6425
chr11	41558647	41564893	L1Md_Tf	B6	6247
chr11	41573939	41574479	L1Md_A	B6	541
chr11	41589982	41590487	L1Md_Tf	B6	506
chr11	41703921	41710498	L1Md_A	B6	6578
chr11	41876561	41876925	L1Md_F3	B6	365
chr11	41877554	41885134	L1Md_Tf	B6	7581
chr11	41889499	41896062	L1Md_Tf	B6	6564
chr11	41940345	41940597	L1Md_A	B6	253
chr11	42683984	42690103	L1Md_Tf	B6	6120
chr11	42767214	42768648	L1Md_A	B6	1435
chr11	42779178	42785419	L1Md_Tf	B6	6242
chr11	42798182	42798593	L1Md_A	B6	412
chr11	42969892	42976258	L1Md_F2	B6	6367
chr11	42983330	42986022	L1Md_A	B6	2693
chr11	43064445	43065494	L1Md_F2	B6	1050
chr11	43076569	43076858	L1Md_A	B6	290
chr11	43078912	43085059	L1Md_A	B6	6148
chr11	43303721	43310338	L1Md_Tf	B6	6618
chr11	43327933	43329766	L1Md_Tf	B6	1834
chr11	43937524	43937892	L1Md_F2	B6	369
chr11	44166342	44166734	L1Md_A	B6	393
chr11	44306077	44312522	L1Md_Tf	B6	6446
chr11	44583943	44585135	L1Md_Tf	B6	1193
chr11	44856877	44858191	L1Md_Tf	B6	1315
chr11	44919321	44919478	L1Md_A	B6	158
chr11	45095810	45102020	L1Md_Tf	B6	6211
chr11	45580541	45581206	L1Md_Tf	B6	666
chr11	45582937	45589126	L1Md_A	B6	6190
chr11	45724439	45732337	L1Md_Gf	B6	7899
chr11	45769540	45777025	L1Md_Tf	B6	7486
chr11	46295519	46295851	L1Md_F3	B6	333
chr11	47315914	47316793	L1Md_F2	B6	880
chr11	47794165	47800527	L1Md_A	B6	6363
chr11	47913818	47915415	L1Md_Tf	B6	1598
chr11	47962054	47962744	L1Md_F2	B6	691
chr11	48298031	48298525	L1Md_A	B6	495
chr11	48367804	48374178	L1Md_A	B6	6375
chr11	48388125	48388610	L1Md_F2	B6	486
chr11	48489535	48491209	L1Md_A	B6	1675
chr11	48509210	48511824	L1Md_F2	B6	2615
chr11	48553175	48553315	L1Md_F2	B6	141
chr11	48583800	48584192	L1Md_A	B6	393
chr11	48619863	48620094	L1Md_A	B6	232
chr11	48716250	48722630	L1Md_Tf	B6	6381
chr11	49364827	49368723	L1Md_Tf	B6	3897
chr11	49967726	49968216	L1Md_F2	B6	491
chr11	50828084	50828999	L1Md_Tf	B6	916
chr11	52041630	52041866	L1Md_Tf	B6	237
chr11	55664007	55670764	L1Md_A	B6	6758
chr11	56177122	56183508	L1Md_A	B6	6387
chr11	56226390	56233021	L1Md_A	B6	6632
chr11	56489898	56496249	L1Md_Tf	B6	6352
chr11	56564604	56565247	L1Md_F2	B6	644
chr11	56587525	56593758	L1Md_Tf	B6	6234
chr11	56732333	56738787	L1Md_Tf	B6	6455
chr11	56846526	56852602	L1Md_Tf	B6	6077
chr11	57023652	57025217	L1Md_Tf	B6	1566
chr11	58497409	58497923	L1Md_F2	B6	515
chr11	62012334	62012630	L1Md_Tf	B6	297
chr11	62716427	62716957	L1Md_F2	B6	531
chr11	62717086	62717507	L1Md_F3	B6	422
chr11	62968350	62974700	L1Md_A	B6	6351
chr11	63646913	63653588	L1Md_Tf	B6	6676
chr11	64155819	64156539	L1Md_A	B6	721
chr11	64299146	64305992	L1Md_Tf	B6	6847
chr11	64361969	64362404	L1Md_F2	B6	436
chr11	64807860	64809093	L1Md_Tf	B6	1234
chr11	64942571	64943694	L1Md_F2	B6	1124
chr11	65722446	65723553	L1Md_F2	B6	1108
chr11	66182956	66182956	L1Md_A	MSM	177
chr11	66332487	66334361	L1Md_Tf	B6	1875
chr11	66865161	66865752	L1Md_A	B6	592
chr11	67296010	67296463	L1Md_Tf	B6	454
chr11	70818093	70818502	L1Md_Tf	B6	410
chr11	71347189	71347915	L1Md_F2	B6	727
chr11	71376892	71384860	L1Md_A	B6	7969
chr11	71719982	71720341	L1Md_A	B6	360
chr11	71861453	71861917	L1Md_Tf	B6	465
chr11	73337637	73338872	L1Md_Tf	B6	1236
chr11	73728593	73735145	L1Md_Tf	B6	6553
chr11	79772458	79772829	L1Md_A	B6	372
chr11	79820101	79820683	L1Md_F2	B6	583
chr11	80187256	80188828	L1Md_F2	B6	1573
chr11	81430884	81437282	L1Md_A	B6	6399
chr11	83375025	83375231	L1Md_F2	B6	207
chr11	83724397	83726358	L1Md_A	B6	1962
chr11	84307589	84310566	L1Md_A	B6	2978
chr11	85665317	85666474	L1Md_A	B6	1158
chr11	86433190	86433432	L1Md_A	B6	243
chr11	87431188	87431644	L1Md_A	B6	457
chr11	89822808	89823745	L1Md_Tf	B6	938
chr11	90579115	90585229	L1Md_Tf	B6	6115
chr11	90864819	90867389	L1Md_A	B6	2571
chr11	90941012	90941175	L1Md_F2	B6	164
chr11	91400973	91402564	L1Md_F2	B6	1592
chr11	91442743	91447591	L1Md_A	B6	4849
chr11	91636916	91643884	L1Md_A	B6	6969
chr11	91950140	91950399	L1Md_Tf	B6	260
chr11	92056974	92057226	L1Md_F2	B6	253
chr11	92106558	92108263	L1Md_Tf	B6	1706
chr11	92594598	92601602	L1Md_A	B6	7005
chr11	92877428	92879030	L1Md_A	B6	1603
chr11	92957789	92958548	L1Md_Tf	B6	760
chr11	92962046	92962782	L1Md_F3	B6	737
chr11	93181732	93182483	L1Md_A	B6	752
chr11	93338814	93339688	L1Md_A	B6	875
chr11	93418684	93418964	L1Md_F	B6	281
chr11	93540321	93544834	L1Md_A	B6	4514
chr11	93710695	93716914	L1Md_Tf	B6	6220
chr11	93805211	93805657	L1Md_Tf	B6	447
chr11	97291217	97291354	L1Md_A	B6	138
chr11	98848950	98849074	L1Md_A	B6	125
chr11	99289453	99289861	L1Md_F3	B6	409
chr11	105406495	105406768	L1Md_A	B6	274
chr11	105657941	105658316	L1Md_A	B6	376
chr11	108520855	108522609	L1Md_A	B6	1755
chr11	108719447	108719724	L1Md_A	B6	278
chr11	108802148	108802432	L1Md_A	B6	285
chr11	110340557	110342697	L1Md_A	B6	2141
chr11	111191557	111194528	L1Md_F3	B6	2972
chr11	111453340	111459545	L1Md_A	B6	6206
chr11	111645798	111646322	L1Md_A	B6	525
chr11	112376884	112379869	L1Md_Tf	B6	2986
chr11	114384768	114385255	L1Md_Tf	B6	488
chr12	4761601	4761812	L1Md_Tf	B6	212
chr12	5479117	5485533	L1Md_Tf	B6	6417
chr12	5687937	5688169	L1Md_A	B6	233
chr12	5717039	5717660	L1Md_A	B6	622
chr12	6606487	6612657	L1Md_A	B6	6171
chr12	7038910	7039332	L1Md_F2	B6	423
chr12	7111630	7118198	L1Md_A	B6	6569
chr12	7760819	7761861	L1Md_Tf	B6	1043
chr12	7801859	7808526	L1Md_Tf	B6	6668
chr12	8123892	8130516	L1Md_Tf	B6	6625
chr12	8268895	8269218	L1Md_F2	B6	324
chr12	8270378	8271418	L1Md_Tf	B6	1041
chr12	9301114	9302772	L1Md_A	B6	1659
chr12	9654423	9655366	L1Md_A	B6	944
chr12	9677074	9683704	L1Md_Tf	B6	6631
chr12	10433295	10433462	L1Md_A	B6	168
chr12	10605137	10606444	L1Md_A	B6	1308
chr12	10704789	10706064	L1Md_Tf	B6	1276
chr12	10797242	10800064	L1Md_A	B6	2823
chr12	11073064	11075722	L1Md_A	B6	2659
chr12	11652312	11658070	L1Md_A	B6	5759
chr12	11731496	11734085	L1Md_F3	B6	2590
chr12	11977271	11977998	L1Md_F2	B6	728
chr12	12003735	12004116	L1Md_Tf	B6	382
chr12	12041543	12041750	L1Md_F3	B6	208
chr12	12092514	12098994	L1Md_Tf	B6	6481
chr12	12107944	12108531	L1Md_Tf	B6	588
chr12	12145751	12146012	L1Md_F2	B6	262
chr12	12752975	12753503	L1Md_Tf	B6	529
chr12	13057049	13057708	L1Md_Tf	B6	660
chr12	13220857	13222860	L1Md_Tf	B6	2004
chr12	13591950	13593144	L1Md_F3	B6	1195
chr12	13757643	13763916	L1Md_Tf	B6	6274
chr12	13966508	13966814	L1Md_F3	B6	307
chr12	14016867	14017905	L1Md_Tf	B6	1039
chr12	14089591	14089967	L1Md_A	B6	377
chr12	14203984	14204318	L1Md_A	B6	335
chr12	14650924	14651141	L1Md_F3	B6	218
chr12	14758506	14759941	L1Md_Tf	B6	1436
chr12	14790875	14797658	L1Md_A	B6	6784
chr12	14957738	14963995	L1Md_Tf	B6	6258
chr12	15025959	15032693	L1Md_Tf	B6	6735
chr12	15055117	15061370	L1Md_Tf	B6	6254
chr12	15191482	15198664	L1Md_A	B6	7183
chr12	15368770	15370250	L1Md_Tf	B6	1481
chr12	15371745	15378179	L1Md_Tf	B6	6435
chr12	15378521	15385127	L1Md_A	B6	6607
chr12	15504550	15504976	L1Md_Tf	B6	427
chr12	15622184	15628647	L1Md_Tf	B6	6464
chr12	16038896	16040066	L1Md_Tf	B6	1171
chr12	28403317	28403978	L1Md_F2	B6	662
chr12	30638999	30640361	L1Md_A	B6	1363
chr12	30680630	30686879	L1Md_Tf	B6	6250
chr12	30991427	30998113	L1Md_Tf	B6	6687
chr12	31045654	31052100	L1Md_A	B6	6447
chr12	31102885	31103869	L1Md_Tf	B6	985
chr12	32370104	32373793	L1Md_Tf	B6	3690
chr12	33664382	33670805	L1Md_Tf	B6	6424
chr12	33766514	33772916	L1Md_Tf	B6	6403
chr12	33805166	33805984	L1Md_A	B6	819
chr12	34138188	34139928	L1Md_A	B6	1741
chr12	34254316	34255001	L1Md_F2	B6	686
chr12	34319091	34320591	L1Md_F2	B6	1501
chr12	34644961	34645932	L1Md_Tf	B6	972
chr12	34693826	34694585	L1Md_F2	B6	760
chr12	34733404	34739905	L1Md_Tf	B6	6502
chr12	34925640	34926263	L1Md_F2	B6	624
chr12	35030908	35032276	L1Md_A	B6	1369
chr12	35902806	35909048	L1Md_Tf	B6	6243
chr12	36151620	36152324	L1Md_Tf	B6	705
chr12	36278964	36285413	L1Md_Tf	B6	6450
chr12	36294955	36295264	L1Md_A	B6	310
chr12	36336156	36343043	L1Md_Tf	B6	6888
chr12	36486164	36493117	L1Md_Tf	B6	6954
chr12	36629087	36630256	L1Md_Tf	B6	1170
chr12	36951705	36958134	L1Md_Tf	B6	6430
chr12	36984312	36984924	L1Md_Tf	B6	613
chr12	37147784	37152016	L1Md_A	B6	4233
chr12	37261325	37261568	L1Md_F2	B6	244
chr12	37573689	37573912	L1Md_Tf	B6	224
chr12	37778187	37782878	L1Md_A	B6	4692
chr12	38037911	38044204	L1Md_Tf	B6	6294
chr12	38047612	38054942	L1Md_Tf	B6	7331
chr12	38074634	38081096	L1Md_Tf	B6	6463
chr12	38463931	38465770	L1Md_A	B6	1840
chr12	38486907	38488528	L1Md_F2	B6	1622
chr12	38502614	38506022	L1Md_F2	B6	3409
chr12	38509124	38515316	L1Md_A	B6	6193
chr12	38527381	38533836	L1Md_Tf	B6	6456
chr12	38739575	38739840	L1Md_A	B6	266
chr12	39039400	39039816	L1Md_Tf	B6	417
chr12	39043846	39044285	L1Md_F3	B6	440
chr12	39088928	39089250	L1Md_A	B6	323
chr12	39174278	39174481	L1Md_A	B6	204
chr12	39280154	39280988	L1Md_F	B6	835
chr12	39311539	39312142	L1Md_F2	B6	604
chr12	39359700	39365817	L1Md_A	B6	6118
chr12	39717616	39717909	L1Md_Tf	B6	294
chr12	39785668	39786966	L1Md_F2	B6	1299
chr12	39899527	39906075	L1Md_A	B6	6549
chr12	40025130	40025130	L1Md_F3	MSM	139
chr12	40370814	40377509	L1Md_Tf	B6	6696
chr12	41136895	41143260	L1Md_A	B6	6366
chr12	41230547	41231760	L1Md_Tf	B6	1214
chr12	41422548	41423181	L1Md_F2	B6	634
chr12	41502551	41508505	L1Md_Tf	B6	5955
chr12	41835021	41836730	L1Md_A	B6	1710
chr12	41857777	41858993	L1Md_Tf	B6	1217
chr12	41859928	41861924	L1Md_Tf	B6	1997
chr12	41868825	41870287	L1Md_Tf	B6	1463
chr12	41915449	41918745	L1Md_A	B6	3297
chr12	42332155	42338404	L1Md_Tf	B6	6250
chr12	42352304	42358623	L1Md_A	B6	6320
chr12	42507487	42508422	L1Md_Tf	B6	936
chr12	42560025	42566836	L1Md_Tf	B6	6812
chr12	42739318	42746178	L1Md_Tf	B6	6861
chr12	43175283	43181719	L1Md_Tf	B6	6437
chr12	43343315	43349786	L1Md_Tf	B6	6472
chr12	43614770	43615621	L1Md_Tf	B6	852
chr12	43719860	43720690	L1Md_Tf	B6	831
chr12	43724235	43730673	L1Md_Tf	B6	6439
chr12	43967096	43967314	L1Md_Tf	B6	219
chr12	43985742	43986010	L1Md_Tf	B6	269
chr12	43996000	43997278	L1Md_Tf	B6	1279
chr12	44160898	44161376	L1Md_Tf	B6	479
chr12	44292772	44295789	L1Md_F2	B6	3018
chr12	44637298	44638071	L1Md_A	B6	774
chr12	44833370	44834292	L1Md_F2	B6	923
chr12	44923612	44923889	L1Md_A	B6	278
chr12	44967837	44968121	L1Md_A	B6	285
chr12	45408006	45408666	L1Md_F2	B6	661
chr12	45472542	45474114	L1Md_A	B6	1573
chr12	45480170	45481092	L1Md_A	B6	923
chr12	45806249	45807172	L1Md_A	B6	924
chr12	46071682	46074478	L1Md_Tf	B6	2797
chr12	46311094	46311286	L1Md_A	B6	193
chr12	46439699	46441773	L1Md_A	B6	2075
chr12	47071072	47073886	L1Md_Tf	B6	2815
chr12	47303635	47304568	L1Md_A	B6	934
chr12	47437940	47438365	L1Md_F2	B6	426
chr12	47807402	47807716	L1Md_F3	B6	315
chr12	47859444	47866259	L1Md_A	B6	6816
chr12	48340357	48346437	L1Md_Gf	B6	6081
chr12	48514426	48520709	L1Md_A	B6	6284
chr12	48842952	48849585	L1Md_Tf	B6	6634
chr12	49051147	49057971	L1Md_Tf	B6	6825
chr12	49192728	49199465	L1Md_Tf	B6	6738
chr12	49405547	49405939	L1Md_A	B6	393
chr12	50253932	50257928	L1Md_Tf	B6	3997
chr12	50354374	50355364	L1Md_A	B6	991
chr12	50587897	50588139	L1Md_Tf	B6	243
chr12	50705585	50706031	L1Md_F2	B6	447
chr12	51168069	51174426	L1Md_Tf	B6	6358
chr12	51425235	51425680	L1Md_A	B6	446
chr12	51967086	51967611	L1Md_F2	B6	526
chr12	52109805	52116449	L1Md_Tf	B6	6645
chr12	52157898	52164134	L1Md_Tf	B6	6237
chr12	52261367	52262009	L1Md_A	B6	643
chr12	53902651	53904357	L1_Mm	B6	1707
chr12	54639542	54639862	L1Md_Tf	B6	321
chr12	55632616	55639684	L1Md_Tf	B6	7069
chr12	56304214	56305239	L1Md_Tf	B6	1026
chr12	56762682	56763253	L1Md_F2	B6	572
chr12	56966248	56967418	L1Md_A	B6	1171
chr12	57173761	57175103	L1Md_A	B6	1343
chr12	57667567	57669177	L1Md_Tf	B6	1611
chr12	57717977	57724876	L1Md_Tf	B6	6900
chr12	57910744	57916993	L1Md_A	B6	6250
chr12	58109402	58112204	L1Md_A	B6	2803
chr12	59347340	59348557	L1Md_Tf	B6	1218
chr12	59498506	59504862	L1Md_Tf	B6	6357
chr12	59600041	59606226	L1Md_A	B6	6186
chr12	60062127	60062314	L1Md_A	B6	188
chr12	60257445	60258958	L1Md_Tf	B6	1514
chr12	60657826	60659697	L1Md_F3	B6	1872
chr12	61114646	61117348	L1Md_Tf	B6	2703
chr12	61363516	61370284	L1Md_A	B6	6769
chr12	61814694	61816694	L1Md_Tf	B6	2001
chr12	61880271	61880916	L1Md_F2	B6	646
chr12	62257873	62261260	L1Md_Tf	B6	3388
chr12	62308029	62314208	L1Md_Tf	B6	6180
chr12	62350899	62352160	L1Md_F3	B6	1262
chr12	62735808	62736651	L1Md_A	B6	844
chr12	62841490	62841652	L1Md_F2	B6	163
chr12	63041697	63048305	L1Md_Tf	B6	6609
chr12	63109539	63110631	L1Md_F2	B6	1093
chr12	63137417	63138799	L1Md_Tf	B6	1383
chr12	63459507	63461266	L1Md_Tf	B6	1760
chr12	63783418	63783878	L1Md_A	B6	461
chr12	63833868	63834490	L1Md_Tf	B6	623
chr12	63836495	63840253	L1Md_Tf	B6	3759
chr12	64277113	64280164	L1Md_F2	B6	3052
chr12	64507042	64507644	L1Md_Tf	B6	603
chr12	64791200	64792595	L1Md_Tf	B6	1396
chr12	64886720	64893733	L1Md_A	B6	7014
chr12	65260032	65267002	L1Md_A	B6	6971
chr12	65412080	65412623	L1Md_Tf	B6	544
chr12	65523923	65524493	L1Md_Tf	B6	571
chr12	65618382	65619065	L1Md_Tf	B6	684
chr12	65915222	65922070	L1Md_Tf	B6	6849
chr12	66164888	66171247	L1Md_A	B6	6360
chr12	66316019	66317186	L1Md_Tf	B6	1168
chr12	66692673	66693397	L1Md_Tf	B6	725
chr12	66932190	66932510	L1Md_F2	B6	321
chr12	66944488	66946830	L1Md_Tf	B6	2343
chr12	66957840	66959184	L1Md_A	B6	1345
chr12	67275679	67282049	L1Md_A	B6	6371
chr12	67431876	67436079	L1Md_Tf	B6	4204
chr12	67855532	67855693	L1Md_A	B6	162
chr12	67876413	67877505	L1Md_Tf	B6	1093
chr12	67920864	67921160	L1_Mm	B6	297
chr12	67950152	67957145	L1Md_A	B6	6994
chr12	68001582	68002106	L1Md_Tf	B6	525
chr12	68036662	68042390	L1Md_Tf	B6	5729
chr12	68206821	68206991	L1Md_F3	B6	171
chr12	68343924	68343924	L1Md_F2	MSM	128
chr12	68405244	68405905	L1Md_A	B6	662
chr12	68406772	68413852	L1Md_Tf	B6	7081
chr12	68434811	68441304	L1Md_Tf	B6	6494
chr12	68643298	68643542	L1Md_Tf	B6	245
chr12	68755470	68756833	L1Md_F2	B6	1364
chr12	68830633	68831129	L1Md_Tf	B6	497
chr12	69397746	69399336	L1Md_Tf	B6	1591
chr12	69407586	69408022	L1Md_Tf	B6	437
chr12	69506672	69507067	L1Md_F2	B6	396
chr12	69633581	69633952	L1Md_Tf	B6	372
chr12	71206863	71213456	L1Md_Tf	B6	6594
chr12	71405794	71406122	L1Md_A	B6	329
chr12	72202994	72209298	L1Md_Tf	B6	6305
chr12	72331017	72331467	L1Md_Tf	B6	451
chr12	74354517	74355070	L1Md_A	B6	554
chr12	74387552	74388745	L1Md_Tf	B6	1194
chr12	74462023	74462155	L1Md_Tf	B6	133
chr12	74578039	74579397	L1Md_Tf	B6	1359
chr12	74635850	74642099	L1Md_Tf	B6	6250
chr12	74708111	74708332	L1Md_Tf	B6	222
chr12	74766664	74766823	L1Md_F2	B6	160
chr12	75379422	75386312	L1Md_Tf	B6	6891
chr12	76915411	76915905	L1Md_Tf	B6	495
chr12	77269444	77270503	L1Md_A	B6	1060
chr12	77383304	77389678	L1Md_Tf	B6	6375
chr12	77392002	77392811	L1Md_A	B6	810
chr12	77404863	77411310	L1Md_Tf	B6	6448
chr12	77547118	77553774	L1Md_Tf	B6	6657
chr12	77921365	77921846	L1Md_Tf	B6	482
chr12	78007403	78009033	L1Md_Tf	B6	1631
chr12	78762788	78763292	L1Md_A	B6	505
chr12	78828154	78828473	L1Md_Tf	B6	320
chr12	80911477	80916773	L1Md_F2	B6	5297
chr12	81306157	81306613	L1Md_A	B6	457
chr12	81692763	81693637	L1Md_A	B6	875
chr12	81893879	81894277	L1Md_F2	B6	399
chr12	82633635	82640491	L1Md_Tf	B6	6857
chr12	83088140	83088728	L1Md_A	B6	589
chr12	83245704	83246173	L1Md_Tf	B6	470
chr12	84111797	84112738	L1Md_Tf	B6	942
chr12	86797343	86797696	L1Md_A	B6	354
chr12	88639851	88640332	L1Md_A	B6	482
chr12	88657299	88660727	L1Md_F2	B6	3429
chr12	88689907	88691790	L1Md_Tf	B6	1884
chr12	88911907	88912866	L1Md_Tf	B6	960
chr12	89017198	89017662	L1Md_Tf	B6	465
chr12	89146676	89147717	L1Md_Tf	B6	1042
chr12	89246267	89248367	L1Md_A	B6	2101
chr12	89307854	89307854	L1Md_A	MSM	204
chr12	89423109	89423581	L1Md_A	B6	473
chr12	89666192	89666346	L1Md_Tf	B6	155
chr12	90075457	90082297	L1Md_Tf	B6	6841
chr12	90109391	90110069	L1Md_A	B6	679
chr12	90381352	90382033	L1Md_F2	B6	682
chr12	90757713	90759935	L1Md_Tf	B6	2223
chr12	91163964	91170749	L1Md_A	B6	6786
chr12	91374094	91374313	L1Md_Tf	B6	220
chr12	91601354	91603109	L1Md_Tf	B6	1756
chr12	91718351	91718758	L1Md_F2	B6	408
chr12	92209084	92210877	L1Md_A	B6	1794
chr12	92861976	92868334	L1Md_A	B6	6359
chr12	93076699	93078421	L1Md_Tf	B6	1723
chr12	93317502	93323830	L1Md_A	B6	6329
chr12	93366960	93367715	L1Md_F2	B6	756
chr12	93479584	93481169	L1Md_F2	B6	1586
chr12	93584428	93590896	L1Md_Tf	B6	6469
chr12	93721243	93721828	L1Md_Tf	B6	586
chr12	94293794	94293914	L1Md_Tf	B6	121
chr12	94339667	94345691	L1Md_Tf	B6	6025
chr12	94437402	94443474	L1Md_Tf	B6	6073
chr12	94512865	94514763	L1Md_Tf	B6	1899
chr12	94575560	94576230	L1Md_F2	B6	671
chr12	94978451	94978763	L1Md_A	B6	313
chr12	95005887	95008094	L1Md_Tf	B6	2208
chr12	95210803	95211221	L1Md_A	B6	419
chr12	95288154	95290809	L1Md_A	B6	2656
chr12	95340545	95347012	L1Md_Tf	B6	6468
chr12	95443837	95444890	L1Md_A	B6	1054
chr12	95579394	95586022	L1Md_Tf	B6	6629
chr12	95611408	95618214	L1Md_A	B6	6807
chr12	96369362	96369682	L1Md_A	B6	321
chr12	96510749	96517782	L1Md_Tf	B6	7034
chr12	96684753	96684980	L1Md_Tf	B6	228
chr12	96712585	96712853	L1Md_Tf	B6	269
chr12	96759969	96760148	L1Md_A	B6	180
chr12	96767841	96768976	L1Md_A	B6	1136
chr12	96824886	96825058	L1Md_F3	B6	173
chr12	96961259	96963184	L1Md_A	B6	1926
chr12	97037235	97044350	L1Md_Tf	B6	7116
chr12	97089434	97089636	L1Md_Tf	B6	203
chr12	97377672	97384051	L1Md_Tf	B6	6380
chr12	97557133	97562232	L1Md_Tf	B6	5100
chr12	97819849	97827432	L1Md_Tf	B6	7584
chr12	98283857	98284587	L1Md_F2	B6	731
chr12	98320561	98321133	L1Md_F3	B6	573
chr12	99454169	99454304	L1Md_Tf	B6	136
chr12	101771803	101772383	L1Md_F2	B6	581
chr12	102119855	102126062	L1Md_A	B6	6208
chr12	103573637	103573784	L1Md_A	B6	148
chr12	105619128	105620394	L1Md_A	B6	1267
chr12	106344919	106346478	L1Md_Tf	B6	1560
chr12	107866341	107866846	L1Md_A	B6	506
chr12	108125628	108125850	L1Md_A	B6	223
chr12	109744743	109744935	L1Md_Tf	B6	193
chr12	110222484	110223192	L1Md_A	B6	709
chr12	116847445	116853469	L1Md_Tf	B6	6025
chr12	117402468	117402925	L1Md_A	B6	458
chr12	118132095	118138333	L1Md_Tf	B6	6239
chr12	118162435	118163653	L1Md_F2	B6	1219
chr12	118380344	118381043	L1Md_A	B6	700
chr12	118954911	118960468	L1Md_F2	B6	5558
chr12	119011741	119018144	L1Md_A	B6	6404
chr12	119285558	119291705	L1Md_Tf	B6	6148
chr12	119513634	119520746	L1Md_Tf	B6	7113
chr13	3583479	3584022	L1Md_Tf	B6	544
chr13	4429492	4430162	L1Md_Tf	B6	671
chr13	4813992	4820584	L1Md_Tf	B6	6593
chr13	4886314	4886807	L1Md_Tf	B6	494
chr13	5171434	5178494	L1Md_Tf	B6	7061
chr13	5445906	5446967	L1Md_A	B6	1062
chr13	5882587	5885532	L1Md_A	B6	2946
chr13	6435709	6442439	L1Md_Tf	B6	6731
chr13	6458161	6459927	L1Md_F3	B6	1767
chr13	6697026	6703225	L1Md_A	B6	6200
chr13	6762081	6764548	L1Md_Tf	B6	2468
chr13	6877794	6884843	L1Md_Tf	B6	7050
chr13	8242149	8242648	L1Md_F2	B6	500
chr13	8301538	8302479	L1Md_Tf	B6	942
chr13	8627403	8627852	L1Md_A	B6	450
chr13	9699129	9699750	L1Md_Tf	B6	622
chr13	10205270	10205939	L1_Mus1	B6	670
chr13	10610027	10612352	L1Md_A	B6	2326
chr13	10811994	10812353	L1Md_Tf	B6	360
chr13	10935975	10936380	L1Md_F2	B6	406
chr13	10939031	10939728	L1Md_Tf	B6	698
chr13	11354419	11354773	L1Md_F2	B6	355
chr13	11692856	11696564	L1Md_Tf	B6	3709
chr13	13596094	13596518	L1Md_F2	B6	425
chr13	13882929	13889168	L1Md_Tf	B6	6240
chr13	14323332	14323820	L1Md_Tf	B6	489
chr13	15027210	15033632	L1Md_Tf	B6	6423
chr13	15913186	15913569	L1Md_Tf	B6	384
chr13	16039182	16041151	L1Md_Tf	B6	1970
chr13	16049876	16050470	L1Md_F2	B6	595
chr13	16385222	16392107	L1Md_Tf	B6	6886
chr13	17003409	17003567	L1Md_A	B6	159
chr13	17200528	17204439	L1Md_Gf	B6	3912
chr13	17328785	17329097	L1Md_Tf	B6	313
chr13	17329251	17335451	L1Md_A	B6	6201
chr13	17440790	17446073	L1Md_A	B6	5284
chr13	18706359	18711208	L1Md_Gf	B6	4850
chr13	19059272	19065766	L1Md_Tf	B6	6495
chr13	19069919	19070084	L1Md_A	B6	166
chr13	19295338	19295698	L1Md_Tf	B6	361
chr13	19475486	19475616	L1Md_Tf	B6	131
chr13	19486598	19492791	L1Md_F2	B6	6194
chr13	19610588	19611103	L1Md_F2	B6	516
chr13	19705613	19707054	L1Md_A	B6	1442
chr13	20345860	20346166	L1Md_Tf	B6	307
chr13	20485492	20486985	L1Md_Tf	B6	1494
chr13	20530604	20536971	L1Md_Tf	B6	6368
chr13	20668324	20676904	L1Md_A	B6	8581
chr13	21329786	21336102	L1Md_Tf	B6	6317
chr13	24028338	24034931	L1Md_Tf	B6	6594
chr13	24301028	24303852	L1Md_Tf	B6	2825
chr13	25040737	25046836	L1Md_F2	B6	6100
chr13	25823318	25824867	L1_Mm	B6	1550
chr13	25870425	25871030	L1Md_A	B6	606
chr13	25975363	25976384	L1Md_A	B6	1022
chr13	26048776	26055161	L1Md_A	B6	6386
chr13	26135263	26135886	L1Md_F2	B6	624
chr13	26176022	26182257	L1Md_A	B6	6236
chr13	26239336	26246002	L1Md_Tf	B6	6667
chr13	26440599	26448247	L1Md_Tf	B6	7649
chr13	26485839	26486038	L1Md_F2	B6	200
chr13	27347146	27347511	L1Md_F2	B6	366
chr13	28070720	28071290	L1Md_F2	B6	571
chr13	28329001	28329740	L1Md_Tf	B6	740
chr13	28788823	28789027	L1Md_Tf	B6	205
chr13	29245577	29245891	L1Md_A	B6	315
chr13	29249052	29255828	L1Md_Tf	B6	6777
chr13	29387716	29387922	L1Md_A	B6	207
chr13	29439284	29441671	L1Md_F2	B6	2388
chr13	29704883	29706987	L1Md_Tf	B6	2105
chr13	29932400	29932726	L1Md_A	B6	327
chr13	31453780	31455933	L1Md_F2	B6	2154
chr13	32528295	32528523	L1Md_A	B6	229
chr13	32590413	32591288	L1Md_Tf	B6	876
chr13	33855128	33855723	L1Md_A	B6	596
chr13	34282590	34283843	L1Md_Tf	B6	1254
chr13	34566137	34566565	L1Md_A	B6	429
chr13	35157133	35157800	L1Md_A	B6	668
chr13	35293349	35294444	L1Md_A	B6	1096
chr13	36005736	36009771	L1Md_A	B6	4036
chr13	36290969	36291860	L1Md_Tf	B6	892
chr13	37017880	37019127	L1Md_Tf	B6	1248
chr13	39019518	39019954	L1Md_F2	B6	437
chr13	39112460	39113567	L1Md_F2	B6	1108
chr13	39544534	39551129	L1Md_A	B6	6596
chr13	39686766	39688794	L1Md_Tf	B6	2029
chr13	39849793	39850201	L1Md_Tf	B6	409
chr13	39939582	39946281	L1Md_Tf	B6	6700
chr13	40049431	40056047	L1Md_A	B6	6617
chr13	40587650	40594101	L1Md_Tf	B6	6452
chr13	40626061	40632671	L1Md_A	B6	6611
chr13	40772177	40772566	L1Md_F2	B6	390
chr13	41058328	41064605	L1Md_A	B6	6278
chr13	41561607	41562053	L1Md_Tf	B6	447
chr13	41789789	41790708	L1Md_F2	B6	920
chr13	42329616	42330190	L1Md_Tf	B6	575
chr13	42473550	42473713	L1Md_F3	B6	164
chr13	43472131	43472555	L1Md_A	B6	425
chr13	44627691	44628070	L1Md_Tf	B6	380
chr13	45668090	45668645	L1Md_F2	B6	556
chr13	45799327	45801255	L1Md_Tf	B6	1929
chr13	46063710	46064744	L1Md_A	B6	1035
chr13	46453920	46454806	L1Md_Tf	B6	887
chr13	46794254	46795016	L1Md_F2	B6	763
chr13	47520543	47528458	L1Md_A	B6	7916
chr13	47621045	47621579	L1Md_A	B6	535
chr13	48297080	48303906	L1Md_Tf	B6	6827
chr13	49769539	49769863	L1Md_Tf	B6	325
chr13	52717058	52717443	L1Md_A	B6	386
chr13	53984049	53984876	L1Md_Tf	B6	828
chr13	55619709	55619857	L1Md_F2	B6	149
chr13	56486640	56487017	L1Md_A	B6	378
chr13	59101493	59107950	L1Md_Tf	B6	6458
chr13	59208210	59208543	L1Md_A	B6	334
chr13	59325852	59326516	L1Md_F2	B6	665
chr13	60081704	60083305	L1Md_F2	B6	1602
chr13	60186238	60186785	L1Md_F2	B6	548
chr13	60292423	60293548	L1Md_A	B6	1126
chr13	60494271	60497123	L1Md_F3	B6	2853
chr13	60855846	60862510	L1Md_Tf	B6	6665
chr13	60899902	60900651	L1Md_Tf	B6	750
chr13	70317390	70319116	L1Md_F2	B6	1727
chr13	71343630	71350466	L1Md_A	B6	6837
chr13	71408530	71408775	L1Md_A	B6	246
chr13	71424510	71424733	L1Md_Tf	B6	224
chr13	71535827	71536379	L1Md_Tf	B6	553
chr13	71680686	71681237	L1Md_F2	B6	552
chr13	72204311	72207132	L1Md_Tf	B6	2822
chr13	72985176	72991391	L1Md_Tf	B6	6216
chr13	73119494	73120700	L1Md_Tf	B6	1207
chr13	73123988	73130220	L1Md_A	B6	6233
chr13	74231096	74232832	L1Md_A	B6	1737
chr13	74683975	74690156	L1Md_A	B6	6182
chr13	74835860	74842487	L1Md_Tf	B6	6628
chr13	75473820	75474967	L1Md_A	B6	1148
chr13	75516512	75517932	L1Md_Tf	B6	1421
chr13	77537829	77544498	L1Md_Tf	B6	6670
chr13	77743799	77746273	L1Md_Tf	B6	2475
chr13	78000332	78001133	L1Md_Tf	B6	802
chr13	78132590	78139091	L1Md_Tf	B6	6502
chr13	78461746	78465058	L1Md_A	B6	3313
chr13	78676119	78676971	L1Md_F3	B6	853
chr13	79125970	79130444	L1Md_Tf	B6	4475
chr13	79421837	79427998	L1Md_Tf	B6	6162
chr13	79802232	79808406	L1Md_F2	B6	6175
chr13	79825361	79825632	L1Md_A	B6	272
chr13	80268316	80268599	L1Md_Tf	B6	284
chr13	80276196	80279455	L1Md_A	B6	3260
chr13	80428916	80435312	L1Md_A	B6	6397
chr13	80462455	80464504	L1Md_Tf	B6	2050
chr13	80683070	80689690	L1Md_A	B6	6621
chr13	80730177	80730546	L1Md_Tf	B6	370
chr13	81452912	81459144	L1Md_Tf	B6	6233
chr13	82820380	82826798	L1Md_Tf	B6	6419
chr13	83180721	83187330	L1Md_A	B6	6610
chr13	83433116	83433326	L1Md_F3	B6	211
chr13	83441743	83444449	L1Md_A	B6	2707
chr13	83812758	83818966	L1Md_Tf	B6	6209
chr13	84027033	84029862	L1Md_Tf	B6	2830
chr13	84042905	84043563	L1Md_Tf	B6	659
chr13	84113155	84115620	L1Md_Tf	B6	2466
chr13	84440995	84447590	L1Md_Tf	B6	6596
chr13	84483414	84490680	L1Md_Tf	B6	7267
chr13	84924015	84924369	L1Md_A	B6	355
chr13	84946472	84948363	L1Md_Tf	B6	1892
chr13	84961464	84964853	L1Md_A	B6	3390
chr13	85396159	85396685	L1Md_Tf	B6	527
chr13	85490159	85495752	L1Md_F3	B6	5594
chr13	85726648	85732969	L1Md_A	B6	6322
chr13	85876011	85882218	L1Md_Tf	B6	6208
chr13	86349360	86356002	L1Md_A	B6	6643
chr13	86451046	86451464	L1Md_Tf	B6	419
chr13	86584512	86590945	L1Md_Tf	B6	6434
chr13	86753179	86759420	L1Md_Tf	B6	6242
chr13	87387725	87388181	L1Md_Tf	B6	457
chr13	87441010	87447325	L1Md_Tf	B6	6316
chr13	87459830	87461290	L1Md_F2	B6	1461
chr13	87569453	87576584	L1Md_Tf	B6	7132
chr13	87656707	87657090	L1Md_Tf	B6	384
chr13	87992893	87994518	L1Md_Tf	B6	1626
chr13	88100074	88101177	L1Md_Tf	B6	1104
chr13	89157273	89164036	L1Md_A	B6	6764
chr13	89334781	89335051	L1Md_Tf	B6	271
chr13	89448534	89451181	L1Md_A	B6	2648
chr13	89627910	89629293	L1Md_Tf	B6	1384
chr13	89829923	89830871	L1Md_F2	B6	949
chr13	89973383	89975181	L1Md_A	B6	1799
chr13	90319903	90322526	L1Md_Tf	B6	2624
chr13	90412180	90414727	L1Md_F3	B6	2548
chr13	91074050	91075744	L1Md_Tf	B6	1695
chr13	91311879	91312511	L1Md_A	B6	633
chr13	91327821	91333993	L1Md_A	B6	6173
chr13	91728372	91735411	L1Md_A	B6	7040
chr13	91802184	91804283	L1Md_F2	B6	2100
chr13	91815180	91821606	L1Md_Tf	B6	6427
chr13	92152855	92153366	L1Md_F2	B6	512
chr13	92268472	92272796	L1Md_Tf	B6	4325
chr13	92833950	92840186	L1Md_Tf	B6	6237
chr13	92872917	92879130	L1Md_F2	B6	6214
chr13	93355452	93355639	L1Md_Tf	B6	188
chr13	93800186	93806424	L1Md_A	B6	6239
chr13	93954040	93955318	L1Md_F2	B6	1279
chr13	94014678	94020830	L1Md_A	B6	6153
chr13	95124270	95124504	L1Md_F2	B6	235
chr13	96223180	96224808	L1Md_F3	B6	1629
chr13	96248766	96249500	L1Md_Tf	B6	735
chr13	96859493	96866019	L1Md_A	B6	6527
chr13	100117733	100123724	L1Md_A	B6	5992
chr13	100921329	100927903	L1Md_A	B6	6575
chr13	100943826	100944085	L1Md_A	B6	260
chr13	101042708	101049388	L1Md_Tf	B6	6681
chr13	102048162	102049937	L1Md_Tf	B6	1776
chr13	102103638	102104346	L1Md_Tf	B6	709
chr13	102289026	102289186	L1Md_F2	B6	161
chr13	102421330	102427978	L1Md_Tf	B6	6649
chr13	102470631	102470860	L1Md_A	B6	230
chr13	103107778	103108782	L1Md_Tf	B6	1005
chr13	103649836	103650632	L1Md_F2	B6	797
chr13	103995977	104002608	L1Md_A	B6	6632
chr13	104484558	104489467	L1Md_Tf	B6	4910
chr13	104723101	104725495	L1Md_A	B6	2395
chr13	104767592	104773872	L1Md_A	B6	6281
chr13	105643937	105645694	L1Md_A	B6	1758
chr13	105793133	105799581	L1Md_Tf	B6	6449
chr13	105896479	105897517	L1Md_F3	B6	1039
chr13	105930365	105930913	L1Md_F2	B6	549
chr13	106224782	106230823	L1Md_F2	B6	6042
chr13	106372700	106380117	L1Md_A	B6	7418
chr13	106381475	106387844	L1Md_A	B6	6370
chr13	106450101	106451023	L1Md_F2	B6	923
chr13	106526338	106533361	L1Md_A	B6	7024
chr13	106593953	106594415	L1Md_F3	B6	463
chr13	106650241	106656815	L1Md_Tf	B6	6575
chr13	108503212	108509878	L1Md_Tf	B6	6667
chr13	108513198	108518833	L1Md_Tf	B6	5636
chr13	108567562	108569060	L1Md_Tf	B6	1499
chr13	108606048	108612208	L1Md_Tf	B6	6161
chr13	109366204	109372894	L1Md_Tf	B6	6691
chr13	110029172	110029539	L1Md_F3	B6	368
chr13	110036120	110036924	L1Md_F2	B6	805
chr13	110146199	110148791	L1Md_A	B6	2593
chr13	110729547	110732328	L1Md_A	B6	2782
chr13	110919999	110920606	L1Md_Tf	B6	608
chr13	111077092	111077616	L1Md_A	B6	525
chr13	111094744	111095243	L1Md_Tf	B6	500
chr13	111174883	111175140	L1Md_Tf	B6	258
chr13	111219985	111224406	L1Md_Tf	B6	4422
chr13	111349433	111349810	L1Md_F2	B6	378
chr13	111400376	111402715	L1Md_F3	B6	2340
chr13	111886860	111888150	L1Md_Tf	B6	1291
chr13	113148635	113149621	L1Md_Tf	B6	987
chr13	113245672	113247667	L1Md_F2	B6	1996
chr13	114810302	114812791	L1Md_Tf	B6	2490
chr13	115203629	115205519	L1Md_F2	B6	1891
chr13	116144035	116146385	L1Md_Tf	B6	2351
chr13	116462866	116463108	L1Md_A	B6	243
chr13	116664579	116665003	L1Md_Tf	B6	425
chr13	117504788	117505221	L1Md_F2	B6	434
chr13	117622283	117628455	L1Md_Tf	B6	6173
chr13	117849387	117849564	L1Md_Tf	B6	178
chr13	117886367	117886832	L1Md_A	B6	466
chr13	117932758	117933939	L1Md_Tf	B6	1182
chr14	9167178	9171494	L1Md_Tf	B6	4317
chr14	9771080	9771751	L1Md_F2	B6	672
chr14	9854025	9860465	L1Md_Tf	B6	6441
chr14	9968419	9968975	L1Md_A	B6	557
chr14	9997792	9998367	L1Md_F3	B6	576
chr14	10018278	10019322	L1Md_A	B6	1045
chr14	10086414	10092927	L1Md_Tf	B6	6514
chr14	10489690	10497272	L1Md_Tf	B6	7583
chr14	10541334	10541963	L1Md_A	B6	630
chr14	10608466	10614893	L1Md_Tf	B6	6428
chr14	10685150	10691360	L1Md_A	B6	6211
chr14	10930064	10931077	L1Md_A	B6	1014
chr14	11903556	11904767	L1Md_Tf	B6	1212
chr14	11925592	11926968	L1Md_F3	B6	1377
chr14	12532122	12532310	L1Md_A	B6	189
chr14	12728677	12729557	L1Md_F2	B6	881
chr14	13116712	13123172	L1Md_Tf	B6	6461
chr14	13191255	13191665	L1Md_Tf	B6	411
chr14	13991196	13991606	L1Md_Tf	B6	411
chr14	14381825	14388072	L1Md_Tf	B6	6248
chr14	14854590	14854799	L1Md_A	B6	210
chr14	15088125	15094157	L1Md_Tf	B6	6033
chr14	15332063	15332241	L1Md_Tf	B6	179
chr14	16017016	16023221	L1Md_Tf	B6	6206
chr14	16797667	16804000	L1Md_F2	B6	6334
chr14	16907728	16914003	L1Md_Tf	B6	6276
chr14	16974082	16980540	L1Md_Tf	B6	6459
chr14	17005936	17012139	L1Md_A	B6	6204
chr14	17151899	17152926	L1Md_Tf	B6	1028
chr14	18781616	18785391	L1Md_A	B6	3776
chr14	18807357	18808180	L1Md_Tf	B6	824
chr14	18813239	18813836	L1Md_Tf	B6	598
chr14	19761014	19761179	L1Md_Tf	B6	166
chr14	22030787	22031150	L1Md_A	B6	364
chr14	22399234	22399534	L1Md_A	B6	301
chr14	22468919	22470204	L1Md_Tf	B6	1286
chr14	22829353	22836473	L1Md_Tf	B6	7121
chr14	22933521	22935844	L1Md_A	B6	2324
chr14	23016882	23023192	L1Md_Tf	B6	6311
chr14	23121746	23128594	L1Md_Tf	B6	6849
chr14	26337788	26338382	L1_Mus1	B6	595
chr14	26698268	26705111	L1Md_Tf	B6	6844
chr14	28037091	28037730	L1Md_A	B6	640
chr14	28182484	28189400	L1Md_Tf	B6	6917
chr14	28249666	28250116	L1Md_A	B6	451
chr14	28614393	28621212	L1Md_A	B6	6820
chr14	28640685	28641151	L1Md_Tf	B6	467
chr14	29148369	29152316	L1Md_A	B6	3948
chr14	29175191	29177657	L1Md_F2	B6	2467
chr14	29571791	29572959	L1Md_A	B6	1169
chr14	30954286	30954700	L1Md_Tf	B6	415
chr14	32846750	32852989	L1Md_A	B6	6240
chr14	34157978	34159347	L1Md_Tf	B6	1370
chr14	34619807	34620009	L1Md_A	B6	203
chr14	35199596	35206507	L1Md_Tf	B6	6912
chr14	35397539	35403957	L1Md_Tf	B6	6419
chr14	35432402	35439705	L1Md_Tf	B6	7304
chr14	36437132	36440383	L1Md_Tf	B6	3252
chr14	36843751	36844624	L1Md_Tf	B6	874
chr14	37191707	37198082	L1Md_Gf	B6	6376
chr14	37254777	37261161	L1Md_Tf	B6	6385
chr14	37393522	37400316	L1Md_A	B6	6795
chr14	37574039	37575057	L1Md_F2	B6	1019
chr14	37669342	37670728	L1Md_A	B6	1387
chr14	37698938	37699157	L1Md_A	B6	220
chr14	37936979	37943378	L1Md_A	B6	6400
chr14	38035948	38039191	L1Md_A	B6	3244
chr14	38350895	38351827	L1Md_A	B6	933
chr14	38355841	38356040	L1Md_Tf	B6	200
chr14	38497663	38498270	L1_Mus4	B6	608
chr14	38536016	38543319	L1Md_Tf	B6	7304
chr14	38672636	38673101	L1Md_A	B6	466
chr14	38674239	38676922	L1Md_Tf	B6	2684
chr14	39193916	39194881	L1Md_Tf	B6	966
chr14	39209578	39210984	L1Md_A	B6	1407
chr14	39283139	39289506	L1Md_A	B6	6368
chr14	39584668	39591121	L1Md_Tf	B6	6454
chr14	39665384	39671054	L1Md_F2	B6	5671
chr14	39757521	39764720	L1Md_A	B6	7200
chr14	39784253	39784740	L1Md_A	B6	488
chr14	39905057	39911318	L1Md_Tf	B6	6262
chr14	40043296	40043634	L1Md_A	B6	339
chr14	40097025	40104153	L1Md_Tf	B6	7129
chr14	40519853	40520613	L1Md_Tf	B6	761
chr14	40898849	40899099	L1_Mus4	B6	251
chr14	44975116	44975772	L1Md_F2	B6	657
chr14	45027048	45033249	L1Md_A	B6	6202
chr14	50761246	50762859	L1Md_F2	B6	1614
chr14	53929156	53936417	L1Md_Tf	B6	7262
chr14	55354908	55356485	L1Md_F3	B6	1578
chr14	57474325	57474562	L1Md_Tf	B6	238
chr14	57594925	57595467	L1Md_Tf	B6	543
chr14	58246441	58253044	L1Md_A	B6	6604
chr14	58269791	58270196	L1Md_F2	B6	406
chr14	58587366	58593852	L1Md_Tf	B6	6487
chr14	58600141	58601771	L1Md_A	B6	1631
chr14	58818072	58818250	L1Md_F2	B6	179
chr14	59536536	59536871	L1Md_Tf	B6	336
chr14	59538548	59538745	L1Md_Tf	B6	198
chr14	59833252	59835167	L1Md_Tf	B6	1916
chr14	59999011	59999417	L1Md_F2	B6	407
chr14	60507452	60511034	L1Md_F2	B6	3583
chr14	60579702	60580228	L1Md_F2	B6	527
chr14	60815947	60816081	L1Md_Tf	B6	135
chr14	60875471	60881688	L1Md_Tf	B6	6218
chr14	61497573	61497747	L1Md_A	B6	175
chr14	61961120	61961261	L1Md_A	B6	142
chr14	63112708	63114359	L1Md_Tf	B6	1652
chr14	64258722	64259458	L1Md_Tf	B6	737
chr14	65214367	65215006	L1Md_Tf	B6	640
chr14	65733546	65734605	L1Md_F2	B6	1060
chr14	66884098	66886317	L1Md_Tf	B6	2220
chr14	67978785	67979404	L1Md_A	B6	620
chr14	68549095	68555732	L1Md_F3	B6	6638
chr14	68850836	68857002	L1Md_Tf	B6	6167
chr14	69109592	69116647	L1Md_A	B6	7056
chr14	69222120	69222571	L1Md_F2	B6	452
chr14	69476265	69476559	L1Md_A	B6	295
chr14	69620493	69621070	L1Md_Tf	B6	578
chr14	70838481	70838969	L1Md_F2	B6	489
chr14	70974434	70975864	L1Md_Tf	B6	1431
chr14	71621168	71627534	L1Md_A	B6	6367
chr14	71960993	71961851	L1Md_A	B6	859
chr14	72766670	72768461	L1Md_A	B6	1792
chr14	73673784	73679988	L1Md_A	B6	6205
chr14	73716743	73718586	L1Md_Tf	B6	1844
chr14	74055104	74061863	L1Md_A	B6	6760
chr14	74441001	74447797	L1Md_A	B6	6797
chr14	75414366	75415080	L1Md_Tf	B6	715
chr14	75435229	75441435	L1Md_F2	B6	6207
chr14	77070653	77077645	L1Md_A	B6	6993
chr14	77411587	77411965	L1Md_F3	B6	379
chr14	77552954	77556469	L1Md_A	B6	3516
chr14	77989878	77991035	L1Md_A	B6	1158
chr14	78162096	78168287	L1Md_Tf	B6	6192
chr14	78429147	78429870	L1Md_F2	B6	724
chr14	78667268	78667626	L1Md_Tf	B6	359
chr14	78996986	79003336	L1Md_Tf	B6	6351
chr14	79189963	79196431	L1Md_Tf	B6	6469
chr14	79815478	79816880	L1Md_A	B6	1403
chr14	79828788	79836309	L1Md_Tf	B6	7522
chr14	79919469	79925830	L1Md_A	B6	6362
chr14	80089137	80096730	L1Md_Tf	B6	7594
chr14	80274888	80276099	L1Md_Tf	B6	1212
chr14	80448802	80449882	L1Md_Tf	B6	1081
chr14	80566978	80573366	L1Md_Tf	B6	6389
chr14	81118823	81119678	L1Md_Tf	B6	856
chr14	81415539	81416715	L1Md_A	B6	1177
chr14	81495320	81501800	L1Md_Tf	B6	6481
chr14	81554701	81561125	L1Md_Tf	B6	6425
chr14	81591126	81593075	L1Md_Tf	B6	1950
chr14	81826479	81826479	L1Md_A	MSM	239
chr14	81934913	81936906	L1Md_F2	B6	1994
chr14	82230063	82231537	L1Md_A	B6	1475
chr14	82358419	82365406	L1Md_A	B6	6988
chr14	82680512	82681057	L1Md_Tf	B6	546
chr14	82846873	82853058	L1Md_A	B6	6186
chr14	82861342	82867302	L1Md_Tf	B6	5961
chr14	82887480	82893866	L1Md_Tf	B6	6387
chr14	82900789	82903344	L1Md_A	B6	2556
chr14	82910090	82915756	L1Md_F2	B6	5667
chr14	83554774	83557227	L1Md_Tf	B6	2454
chr14	83727966	83734221	L1Md_Tf	B6	6256
chr14	84368153	84374747	L1Md_Tf	B6	6595
chr14	84403809	84410173	L1Md_A	B6	6365
chr14	84550953	84551141	L1Md_F3	B6	189
chr14	84762694	84764427	L1Md_Tf	B6	1734
chr14	84937722	84944085	L1Md_A	B6	6364
chr14	85262124	85268294	L1Md_A	B6	6171
chr14	85734922	85735511	L1Md_Tf	B6	590
chr14	85765656	85766437	L1Md_A	B6	782
chr14	86032214	86038373	L1Md_Tf	B6	6160
chr14	86344586	86345890	L1Md_Tf	B6	1305
chr14	91589575	91590736	L1Md_Tf	B6	1162
chr14	92937616	92944060	L1Md_Tf	B6	6445
chr14	93017496	93022741	L1Md_Tf	B6	5246
chr14	93045950	93050692	L1Md_A	B6	4743
chr14	93209032	93216480	L1Md_Tf	B6	7449
chr14	95214861	95221215	L1Md_A	B6	6355
chr14	95718500	95721318	L1Md_F2	B6	2819
chr14	95732976	95734165	L1Md_Tf	B6	1190
chr14	95894040	95895454	L1Md_Tf	B6	1415
chr14	96031874	96032067	L1Md_F3	B6	194
chr14	96188631	96195369	L1Md_A	B6	6739
chr14	100055266	100061952	L1Md_Tf	B6	6687
chr14	100649123	100655908	L1Md_A	B6	6786
chr14	100795150	100802198	L1Md_Tf	B6	7049
chr14	101957703	101963932	L1Md_A	B6	6230
chr14	102477594	102478149	L1Md_Tf	B6	556
chr14	102570674	102571269	L1Md_Tf	B6	596
chr14	102709315	102709992	L1Md_F2	B6	678
chr14	102750559	102750865	L1Md_F3	B6	307
chr14	102844904	102851274	L1Md_A	B6	6371
chr14	102885843	102886210	L1Md_Tf	B6	368
chr14	102995821	103002530	L1Md_Tf	B6	6710
chr14	103407545	103414029	L1Md_Tf	B6	6485
chr14	103476494	103477220	L1Md_Tf	B6	727
chr14	103959611	103960942	L1Md_A	B6	1332
chr14	104019289	104025493	L1Md_A	B6	6205
chr14	104121715	104128259	L1Md_Tf	B6	6545
chr14	104724758	104725778	L1Md_A	B6	1021
chr14	105881193	105881704	L1Md_A	B6	512
chr14	106018852	106020443	L1Md_Tf	B6	1592
chr14	106214808	106215540	L1Md_A	B6	733
chr14	106855838	106858943	L1Md_Tf	B6	3106
chr14	107261928	107263091	L1Md_A	B6	1164
chr14	108166433	108168996	L1Md_A	B6	2564
chr14	108183710	108184088	L1Md_Tf	B6	379
chr14	108317048	108317450	L1Md_Tf	B6	403
chr14	108950481	108956672	L1Md_A	B6	6192
chr14	109179371	109179971	L1Md_Tf	B6	601
chr14	109191294	109193342	L1Md_Tf	B6	2049
chr14	109276824	109277309	L1Md_F3	B6	486
chr14	109446556	109447365	L1Md_Tf	B6	810
chr14	109581063	109583127	L1Md_Tf	B6	2065
chr14	109680011	109681224	L1Md_Tf	B6	1214
chr14	109732933	109733102	L1Md_A	B6	170
chr14	109740870	109747076	L1Md_Tf	B6	6207
chr14	110204438	110204747	L1Md_Tf	B6	310
chr14	110317913	110318191	L1Md_A	B6	279
chr14	110453150	110453471	L1Md_A	B6	322
chr14	110793834	110796812	L1Md_F2	B6	2979
chr14	110904361	110910617	L1Md_Tf	B6	6257
chr14	111407187	111407983	L1Md_A	B6	797
chr14	111456173	111456522	L1Md_A	B6	350
chr14	111903198	111909947	L1Md_Tf	B6	6750
chr14	112177784	112179635	L1Md_F2	B6	1852
chr14	112210210	112216474	L1Md_A	B6	6265
chr14	112254854	112255653	L1Md_Tf	B6	800
chr14	112426358	112433098	L1Md_Tf	B6	6741
chr14	112545063	112545442	L1Md_F2	B6	380
chr14	112723338	112724769	L1Md_Tf	B6	1432
[truncated: 4,849 more rows]

## Sheet: Table S4
Supplementary Table S4. List of LTR indels between B6 and MSM.
chrom	start	end	Name of LTR elements	strain inserted	length
chr1	5296190	5297023	RLTR13A	B6	834
chr1	5827944	5828277	IAPLTR2b	B6	334
chr1	7921850	7922168	RLTRETN_Mm	B6	319
chr1	7942669	7950120	ETnERV	B6	7452
chr1	8026981	8030548	RLTR10	B6	3568
chr1	8190014	8197129	MMERVK10C	B6	7116
chr1	8384514	8384858	IAPLTR4	B6	345
chr1	9239750	9240388	RLTR6_Mm	B6	639
chr1	9276886	9277324	MT2_Mm	B6	439
chr1	9436683	9437312	RLTR1D	B6	630
chr1	10610724	10611023	IAPEY3_LTR	B6	300
chr1	10889637	10896070	MERVL-_Mm	B6	6434
chr1	10922378	10925639	MMERVK10C	B6	3262
chr1	11776049	11776369	RLTRETN_Mm	B6	321
chr1	11946648	11950908	IAPEY3	B6	4261
chr1	12095345	12095660	RLTRETN_Mm	B6	316
chr1	12331494	12333382	MTA_Mm	B6	1889
chr1	12824515	12824908	MTA_Mm	B6	394
chr1	14736983	14737394	RMER17C	B6	412
chr1	15051289	15052110	RLTR13B2	B6	822
chr1	15804442	15804990	LTRIS2	B6	549
chr1	16702089	16702600	IAPLTR2_Mm	B6	512
chr1	18252481	18255142	IAPEz	B6	2662
chr1	18516840	18521212	IAPLTR1a_Mm	B6	4373
chr1	19283231	19286317	MMERVK10C	B6	3087
chr1	19622356	19629571	MMERVK10C	B6	7216
chr1	20702358	20704243	MTA_Mm	B6	1886
chr1	22247616	22247973	IAPLTR2a	B6	358
chr1	22646663	22646998	RLTRETN_Mm	B6	336
chr1	24853245	24853726	LTRIS_Mm	B6	482
chr1	25014820	25019744	RLTR6_Mm	B6	4925
chr1	26349185	26354373	IAPLTR1_Mm	B6	5189
chr1	26548307	26548663	IAPEY2_LTR	B6	357
chr1	26635710	26636080	MERVL	B6	371
chr1	27307610	27308046	IAPLTR2_Mm	B6	437
chr1	28888942	28891774	IAPEz	B6	2833
chr1	29218293	29218595	RLTR46	B6	303
chr1	29978326	29979149	RLTR13B2	B6	824
chr1	30705747	30706165	IAPLTR2_Mm	B6	419
chr1	30893594	30895474	MTA_Mm	B6	1881
chr1	31730542	31734680	IAPEY_LTR	B6	4139
chr1	32485115	32486996	MTA_Mm	B6	1882
chr1	34347457	34351369	IAPLTR1_Mm	B6	3913
chr1	34915080	34919177	IAPEY3	B6	4098
chr1	35316315	35319150	RLTR10	B6	2836
chr1	36167393	36167707	MERVL_2A	B6	315
chr1	37200559	37200860	RLTR27	B6	302
chr1	38653918	38654442	RLTR10	B6	525
chr1	39081185	39083814	MMERVK10C	B6	2630
chr1	40915200	40917084	MTA_Mm	B6	1885
chr1	41492901	41493330	IAPLTR2_Mm	B6	430
chr1	43513243	43513715	IAPLTR2_Mm	B6	473
chr1	43702753	43703193	RLTR10B2	B6	441
chr1	44812073	44812464	MTA_Mm	B6	392
chr1	47456402	47456784	IAPEY_LTR	B6	383
chr1	47842163	47842478	IAPLTR2b	B6	316
chr1	48089002	48094288	IAPLTR1_Mm	B6	5287
chr1	48507284	48507769	MT2_Mm	B6	486
chr1	48737808	48741969	IAPEY_LTR	B6	4162
chr1	48915036	48915967	RLTR13B3	B6	932
chr1	49537011	49537438	RLTR1B	B6	428
chr1	50159466	50162582	IAPEz	B6	3117
chr1	51370289	51370724	RLTR10C	B6	436
chr1	51384913	51385540	IAPLTR2_Mm	B6	628
chr1	51867397	51870216	RLTR10	B6	2820
chr1	52240139	52240726	MERVL	B6	588
chr1	52589867	52594255	IAPEY3	B6	4389
chr1	54406286	54414021	ETnERV3	B6	7736
chr1	54618960	54619356	IAPLTR1_Mm	B6	397
chr1	54889817	54896212	MERVL-_Mm	B6	6396
chr1	55923630	55930064	MERVL-_Mm	B6	6435
chr1	56026473	56026897	RLTR10	B6	425
chr1	56030220	56032103	MTA_Mm	B6	1884
chr1	56091228	56091719	MT2_Mm	B6	492
chr1	56772250	56779288	IAPLTR1_Mm	B6	7039
chr1	57521328	57522150	RLTR13B2	B6	823
chr1	58730349	58730742	MTA_Mm	B6	394
chr1	58749518	58752053	IAPEz	B6	2536
chr1	58930751	58935209	IAPLTR1a_Mm	B6	4459
chr1	59345148	59350179	IAPEY3	B6	5032
chr1	60375509	60375833	IAPLTR2b	B6	325
chr1	60724865	60731945	IAPLTR1a_Mm	B6	7081
chr1	62534044	62541391	IAPLTR1_Mm	B6	7348
chr1	63034492	63034884	MTA_Mm	B6	393
chr1	64383088	64390191	IAPLTR1a_Mm	B6	7104
chr1	64747126	64747506	MTA_Mm	B6	381
chr1	64960312	64967388	IAPLTR1a_Mm	B6	7077
chr1	70065362	70065787	RLTR10	B6	426
chr1	70234525	70235016	MT2_Mm	B6	492
chr1	70237083	70241610	IAPLTR1a_Mm	B6	4528
chr1	71863057	71863408	IAPLTR2b	B6	352
chr1	71869695	71870606	IAPLTR2_Mm	B6	912
chr1	72398106	72398433	IAPEY3_LTR	B6	328
chr1	73110571	73110909	IAPLTR2b	B6	339
chr1	73867858	73874250	MERVL-_Mm	B6	6393
chr1	75686944	75688827	MTA_Mm	B6	1884
chr1	76614747	76619229	IAPEz	B6	4483
chr1	76773342	76778011	IAPLTR1_Mm	B6	4670
chr1	78046174	78046663	IAPLTR2_Mm	B6	490
chr1	79495077	79495940	RLTR5_Mm	B6	864
chr1	79863938	79864470	MT-int	B6	533
chr1	79937079	79944159	IAPLTR1a_Mm	B6	7081
chr1	79961762	79968156	MERVL-_Mm	B6	6395
chr1	81564169	81571248	IAPLTR1a_Mm	B6	7080
chr1	82396584	82403043	MERVL-_Mm	B6	6460
chr1	82421118	82427497	MERVL-_Mm	B6	6380
chr1	82501039	82505989	IAPLTR1a_Mm	B6	4951
chr1	83223809	83224351	MT2_Mm	B6	543
chr1	83844369	83844915	LTRIS2	B6	547
chr1	87075394	87080790	RLTR6_Mm	B6	5397
chr1	87133920	87140848	IAPLTR1_Mm	B6	6929
chr1	87460131	87467259	IAPLTR1_Mm	B6	7129
chr1	87617153	87619034	MTA_Mm	B6	1882
chr1	87741515	87747758	MERVL-_Mm	B6	6244
chr1	87832893	87833323	IAPLTR2_Mm	B6	431
chr1	88614007	88615861	MTA_Mm	B6	1855
chr1	88829728	88836163	MERVL-_Mm	B6	6436
chr1	89096765	89102314	RLTRETN_Mm	B6	5550
chr1	89252884	89253945	MERVL-_Mm	B6	1062
chr1	89950809	89951297	LTRIS_Mm	B6	489
chr1	90550525	90551012	IAPLTR2_Mm	B6	488
chr1	91471234	91478313	IAPLTR1a_Mm	B6	7080
chr1	92220588	92220994	IAPLTR2a	B6	407
chr1	93107369	93111721	IAPEY3	B6	4353
chr1	93195951	93196267	RLTRETN_Mm	B6	317
chr1	93674261	93674697	RLTR10C	B6	437
chr1	94770519	94773616	RLTR10	B6	3098
chr1	98250912	98251263	IAPLTR2a	B6	352
chr1	98642176	98644061	MTA_Mm	B6	1886
chr1	98766179	98772658	MERVL-_Mm	B6	6480
chr1	98787318	98787715	IAPLTR2a	B6	398
chr1	99082437	99082928	MT2_Mm	B6	492
chr1	99099678	99101548	MTA_Mm	B6	1871
chr1	99651115	99651643	MERVL	B6	529
chr1	101978169	101985296	IAPLTR1a_Mm	B6	7128
chr1	102909214	102909697	IAPLTR2_Mm	B6	484
chr1	103178058	103181110	RLTR10	B6	3053
chr1	103669177	103669344	RLTR1B-int	B6	168
chr1	104581164	104584188	RLTR10	B6	3025
chr1	106730714	106733585	RLTR10	B6	2872
chr1	107632993	107633386	MTA_Mm	B6	394
chr1	108137197	108139896	IAPEz	B6	2700
chr1	109613393	109620528	IAPLTR1_Mm	B6	7136
chr1	110612995	110613452	IAPLTR2_Mm	B6	458
chr1	111000804	111001362	RLTR6_Mm	B6	559
chr1	111785867	111786309	RLTR6_Mm	B6	443
chr1	111995009	111996020	RLTR10	B6	1012
chr1	112137266	112137747	RLTR10	B6	482
chr1	112512104	112512585	IAPLTR2_Mm	B6	482
chr1	112720976	112721472	MT2_Mm	B6	497
chr1	113016075	113023196	IAPLTR1_Mm	B6	7122
chr1	113130071	113130462	MTA_Mm	B6	392
chr1	113876700	113877212	IAPLTR2_Mm	B6	513
chr1	114082909	114083348	IAPLTR2_Mm	B6	440
chr1	114603466	114609962	MERVL-_Mm	B6	6497
chr1	115885258	115890704	IAPLTR1_Mm	B6	5447
chr1	116648266	116655420	IAPLTR1_Mm	B6	7155
chr1	117247594	117247986	MTA_Mm	B6	393
chr1	117471549	117474542	RLTR10	B6	2994
chr1	120378571	120379019	IAPLTR2_Mm	B6	449
chr1	120506438	120506842	RLTR10	B6	405
chr1	122635840	122636330	MT2_Mm	B6	491
chr1	124641722	124644776	MMERVK10C	B6	3055
chr1	125244240	125247293	RLTR10	B6	3054
chr1	125316764	125323972	IAPLTR1_Mm	B6	7209
chr1	125346139	125350326	IAPLTR1a_Mm	B6	4188
chr1	126424031	126429694	IAPLTR1_Mm	B6	5664
chr1	126980130	126980554	IAPLTR2b	B6	425
chr1	127558258	127565483	IAPLTR1_Mm	B6	7226
chr1	127590765	127593894	MMERVK10C	B6	3130
chr1	127875083	127882174	IAPLTR1a_Mm	B6	7092
chr1	130748257	130748702	IAPLTR2_Mm	B6	446
chr1	132410112	132410471	IAPLTR2a	B6	360
chr1	134124802	134129943	MERVL-_Mm	B6	5142
chr1	134348587	134349078	MT2_Mm	B6	492
chr1	134400076	134405591	RLTRETN_Mm	B6	5516
chr1	136579777	136580268	MT2_Mm	B6	492
chr1	136807988	136810713	IAPEz	B6	2726
chr1	137273942	137278269	IAPLTR1a_Mm	B6	4328
chr1	137579294	137580085	RLTR13B2	B6	792
chr1	137849901	137850217	IAPLTR2b	B6	317
chr1	138340979	138341315	IAPLTR2b	B6	337
chr1	140816761	140823969	IAPLTR1_Mm	B6	7209
chr1	141220655	141221105	MERVL-_Mm	B6	451
chr1	142611988	142616049	IAPEY_LTR	B6	4062
chr1	144252422	144255705	MMERVK10C	B6	3284
chr1	144384050	144391365	IAPLTR2_Mm	B6	7316
chr1	146195754	146204575	RLTR6_Mm	B6	8822
chr1	146805793	146806249	IAPLTR2_Mm	B6	457
chr1	147416111	147418846	RLTR10	B6	2736
chr1	148274104	148279607	IAPLTR1_Mm	B6	5504
chr1	148456759	148463910	IAPLTR1a_Mm	B6	7152
chr1	149599587	149605932	MERVL-_Mm	B6	6346
chr1	150229686	150231461	IAPEz	B6	1776
chr1	151326856	151327597	RLTR4_Mm	B6	742
chr1	151742303	151744689	MTA_Mm	B6	2387
chr1	151865890	151872285	MERVL-_Mm	B6	6396
chr1	152477535	152484001	MERVL-_Mm	B6	6467
chr1	153198722	153199114	MTA_Mm	B6	393
chr1	154898974	154906061	IAPLTR1a_Mm	B6	7088
chr1	156289163	156290084	RLTR45	B6	922
chr1	156463687	156464077	MTA_Mm	B6	391
chr1	157067383	157067738	IAPLTR1a_Mm	B6	356
chr1	157707606	157708038	RLTR10C	B6	433
chr1	158012689	158013033	IAPLTR4	B6	345
chr1	160815898	160821026	IAPLTR1_Mm	B6	5129
chr1	162840538	162847642	IAPLTR1a_Mm	B6	7105
chr1	163468519	163472638	IAPEY3	B6	4120
chr1	163719916	163720108	MTC	B6	193
chr1	165267257	165273690	MERVL-_Mm	B6	6434
chr1	166079547	166086700	MMERVK10C	B6	7154
chr1	166174852	166180511	MMERVK10C	B6	5660
chr1	167397947	167401313	MMERVK10C	B6	3367
chr1	167833838	167840272	MERVL-_Mm	B6	6435
chr1	171570212	171570681	RLTR10	B6	470
chr1	175842549	175848955	MERVL-_Mm	B6	6407
chr1	177586434	177588416	MTA_Mm	B6	1983
chr1	177653243	177660348	MMERVK10C	B6	7106
chr1	178471504	178473386	MTA_Mm	B6	1883
chr1	178844467	178844914	MERVL-_Mm	B6	448
chr1	179179707	179180200	IAPLTR2_Mm	B6	494
chr1	179390731	179393689	RLTR10	B6	2959
chr1	180206251	180206566	RLTR10E	B6	316
chr1	180612083	180616538	IAPEY3	B6	4456
chr1	182219714	182220037	IAPLTR2b	B6	324
chr1	182257121	182266100	RLTR4_Mm	B6	8980
chr1	183564464	183571240	IAPLTR2a	B6	6777
chr1	183688754	183689109	IAPEY2_LTR	B6	356
chr1	184025444	184025836	MTA_Mm	B6	393
chr1	185171937	185172442	RLTR1B	B6	506
chr1	186869513	186875960	MERVL-_Mm	B6	6448
chr1	186902224	186902573	MERVL-_Mm	B6	350
chr1	188923410	188929877	MERVL-_Mm	B6	6468
chr1	189159446	189159874	RLTR10C	B6	429
chr1	189239736	189241628	MTA_Mm	B6	1893
chr1	190325107	190325598	MT2_Mm	B6	492
chr1	190982754	190985592	RLTR10	B6	2839
chr1	191385359	191388383	RLTR10	B6	3025
chr1	194145425	194145908	LTRIS_Mm	B6	484
chr10	3316244	3321395	IAPEY3	B6	5152
chr10	4490507	4491368	RLTRETN_Mm	B6	862
chr10	5580179	5586573	MERVL-_Mm	B6	6395
chr10	5767530	5768011	LTRIS_Mm	B6	482
chr10	6106906	6107386	LTRIS_Mm	B6	481
chr10	8397162	8404325	MMERVK10C	B6	7164
chr10	11361013	11361497	MT2_Mm	B6	485
chr10	11532666	11533017	RLTR10	B6	352
chr10	11900593	11903811	IAPEz	B6	3219
chr10	13669111	13669521	IAPLTR2a	B6	411
chr10	15080126	15085651	MMERVK10C	B6	5526
chr10	15476619	15477024	IAPLTR2a	B6	406
chr10	17317062	17324663	RLTR1B	B6	7602
chr10	17852755	17854637	MTA_Mm	B6	1883
chr10	18015726	18016126	MTA_Mm	B6	401
chr10	18024649	18024991	IAPLTR1a_Mm	B6	343
chr10	18199385	18199909	LTRIS3	B6	525
chr10	18228528	18230407	MTA_Mm	B6	1880
chr10	18716496	18716837	IAPLTR1a_Mm	B6	342
chr10	18887868	18888183	IAPLTR2b	B6	316
chr10	20010635	20017805	IAPLTR1a_Mm	B6	7171
chr10	21490162	21490555	MTA_Mm	B6	394
chr10	21521428	21521740	RLTR10E	B6	313
chr10	21642287	21649520	IAPLTR1_Mm	B6	7234
chr10	21727898	21736346	MMERVK10C	B6	8449
chr10	22683221	22690544	IAPLTR1_Mm	B6	7324
chr10	22734278	22743323	RLTR4_Mm	B6	9046
chr10	23459290	23463406	IAPEY_LTR	B6	4117
chr10	23692006	23692400	MTA_Mm	B6	395
chr10	23830424	23832311	MTA_Mm	B6	1888
chr10	23886630	23887023	MTA_Mm	B6	394
chr10	24325946	24331442	RLTRETN_Mm	B6	5497
chr10	24686431	24691614	IAPEz	B6	5184
chr10	25340124	25340554	RLTR10	B6	431
chr10	25861537	25861972	RLTR10C	B6	436
chr10	25895611	25904025	LTR1B	B6	8415
chr10	26640951	26644496	MMERVK10C	B6	3546
chr10	26677516	26677978	RLTR45	B6	463
chr10	26926972	26935378	LTR1B	B6	8407
chr10	27884894	27885383	MT2_Mm	B6	490
chr10	28341605	28343485	MTA_Mm	B6	1881
chr10	29797116	29798999	MTA_Mm	B6	1884
chr10	29871826	29875419	RLTRETN_Mm	B6	3594
chr10	29890643	29891076	RLTR10	B6	434
chr10	29924283	29930672	MERVL-_Mm	B6	6390
chr10	30147806	30148207	IAPLTR2a	B6	402
chr10	30813994	30821083	IAPLTR1a_Mm	B6	7090
chr10	30900882	30907725	RLTRETN_Mm	B6	6844
chr10	31482632	31489714	IAPLTR1a_Mm	B6	7083
chr10	31750123	31754892	IAPEY3	B6	4770
chr10	31979999	31986491	MERVL-_Mm	B6	6493
chr10	32842899	32843386	IAPLTR2_Mm	B6	488
chr10	33063803	33064135	IAPLTR2b	B6	333
chr10	33151487	33151670	RLTR16	B6	184
chr10	34693725	34694050	IAPLTR2b	B6	326
chr10	34978312	34978689	IAPLTR2a	B6	378
chr10	35289567	35289887	IAPLTR2b	B6	321
chr10	37725243	37725698	RLTR10	B6	456
chr10	37961594	37961988	IAPLTR2a	B6	395
chr10	38590095	38593905	IAPEz	B6	3811
chr10	39041797	39042153	RLTR10	B6	357
chr10	39760778	39764746	IAPEY3	B6	3969
chr10	40759673	40760039	IAPLTR1_Mm	B6	367
chr10	41253046	41253466	RLTR10C	B6	421
chr10	41840534	41847635	IAPLTR1a_Mm	B6	7102
chr10	44640928	44641258	IAPLTR1a_Mm	B6	331
chr10	45217590	45218501	RLTR13B3	B6	912
chr10	46471968	46472406	MT2_Mm	B6	439
chr10	47068245	47074637	MERVL-_Mm	B6	6393
chr10	47325867	47329473	MMERVK10C	B6	3607
chr10	47452112	47456719	RLTR6_Mm	B6	4608
chr10	47670508	47674607	IAPEz	B6	4100
chr10	47680606	47683504	IAPEz	B6	2899
chr10	47732959	47733298	IAPLTR2b	B6	340
chr10	48032206	48034991	IAPEz	B6	2786
chr10	50333465	50335335	MTA_Mm	B6	1871
chr10	50419549	50427575	RLTR4_Mm	B6	8027
chr10	53472441	53472825	IAPLTR2a	B6	385
chr10	53678787	53679195	MTA_Mm	B6	409
chr10	55715536	55720835	IAPLTR2b	B6	5300
chr10	57535420	57536376	RLTR13A2	B6	957
chr10	57565089	57565447	IAPLTR2b	B6	359
chr10	58515378	58515770	MTA_Mm	B6	393
chr10	60036371	60036911	RLTR10	B6	541
chr10	60173727	60174263	LTRIS3	B6	537
chr10	60546608	60553050	MERVL-_Mm	B6	6443
chr10	61283222	61283599	IAPLTR2a	B6	378
chr10	61537349	61537834	RLTR1D	B6	486
chr10	62042944	62043385	IAPLTR2_Mm	B6	442
chr10	62608890	62613329	IAPEY3	B6	4440
chr10	62733429	62736358	MERVL-_Mm	B6	2930
chr10	63896343	63896820	MERVL	B6	478
chr10	64539516	64541403	MTA_Mm	B6	1888
chr10	66307263	66310332	RLTR10	B6	3070
chr10	66379143	66379531	IAPLTR2a	B6	389
chr10	66746202	66746527	RLTR10E	B6	326
chr10	67674677	67675110	RLTR10C	B6	434
chr10	68243359	68246450	MMERVK10C	B6	3092
chr10	70328474	70328972	RLTR10C	B6	499
chr10	70657412	70660525	RLTR10	B6	3114
chr10	70791385	70798538	IAPLTR1_Mm	B6	7154
chr10	71012732	71019168	MERVL-_Mm	B6	6437
chr10	71111184	71114207	MMERVK10C	B6	3024
chr10	71396833	71397285	RLTR10	B6	453
chr10	72807683	72808201	MERVL-_Mm	B6	519
chr10	73495805	73496208	IAPLTR2a	B6	404
chr10	73994666	73995105	IAPLTR2_Mm	B6	440
chr10	74120778	74121208	IAPLTR2a	B6	431
chr10	76920019	76923922	IAPEz	B6	3904
chr10	77237139	77237566	RLTR10C	B6	428
chr10	82771000	82771320	RLTRETN_Mm	B6	321
chr10	82939096	82942035	IAPEz	B6	2940
chr10	83768357	83775195	MERVL-_Mm	B6	6839
chr10	83981911	83982354	IAPLTR2_Mm	B6	444
chr10	84429051	84429484	RLTR10C	B6	434
chr10	84471750	84473632	MTA_Mm	B6	1883
chr10	86503053	86503398	IAPLTR2b	B6	346
chr10	87534607	87535048	MTA_Mm	B6	442
chr10	88049793	88051680	MTA_Mm	B6	1888
chr10	88243523	88244013	MT2_Mm	B6	491
chr10	88618295	88618768	RLTR10	B6	474
chr10	88963878	88968330	IAPEz	B6	4453
chr10	89171487	89171914	IAPLTR2a	B6	428
chr10	89989185	89992296	RLTR10	B6	3112
chr10	90275809	90276301	MT2_Mm	B6	493
chr10	91814467	91817111	IAPEz	B6	2645
chr10	94536213	94536617	IAPLTR2_Mm	B6	405
chr10	95374137	95374561	IAPLTR2_Mm	B6	425
chr10	96157222	96162444	IAPLTR1_Mm	B6	5223
chr10	97563008	97563541	LTRIS2	B6	534
chr10	98869926	98870318	IAPLTR2a	B6	393
chr10	99098193	99103423	IAPLTR1_Mm	B6	5231
chr10	99216355	99216751	IAPLTR2a	B6	397
chr10	101314390	101316272	MTA_Mm	B6	1883
chr10	102105316	102105626	IAPLTR2b	B6	311
chr10	103472646	103473562	RLTR13B3	B6	917
chr10	103858140	103858632	MT2_Mm	B6	493
chr10	104404662	104404979	RLTRETN_Mm	B6	318
chr10	104819452	104824841	IAPEz	B6	5390
chr10	105177122	105181794	IAPLTR1a_Mm	B6	4673
chr10	105591531	105591958	IAPLTR2_Mm	B6	428
chr10	108094282	108097510	RLTR10	B6	3229
chr10	108996102	108997988	MTA_Mm	B6	1887
chr10	110104840	110111274	MERVL-_Mm	B6	6435
chr10	110141572	110141866	IAPLTR4	B6	295
chr10	111611062	111611402	IAPLTR2b	B6	341
chr10	112722957	112723805	RLTR13B2	B6	849
chr10	114202209	114202692	IAPLTR2_Mm	B6	484
chr10	116606261	116613376	IAPLTR1_Mm	B6	7116
chr10	116762198	116764078	MTA_Mm	B6	1881
chr10	117483665	117490723	MMERVK10C	B6	7059
chr10	117728085	117728576	MT2_Mm	B6	492
chr10	118070640	118076467	IAPLTR1a_Mm	B6	5828
chr10	119698840	119701629	RLTR10	B6	2790
chr10	121136060	121143190	MMERVK10C	B6	7131
chr10	121164749	121169258	IAPLTR1a_Mm	B6	4510
chr10	121321529	121321998	RLTR10C	B6	470
chr10	122832865	122839915	IAPLTR1a_Mm	B6	7051
chr10	123612083	123612594	MTA_Mm	B6	512
chr10	124794840	124795239	RLTR10	B6	400
chr10	126301439	126302265	RLTR13B2	B6	827
chr10	128810723	128812608	MTA_Mm	B6	1886
chr10	129388817	129396115	IAPLTR1_Mm	B6	7299
chr10	129510492	129511056	RLTR10C	B6	565
chr11	4664358	4667112	RLTR10	B6	2755
chr11	5552742	5558118	RLTR6_Mm	B6	5377
chr11	6141512	6148630	IAPLTR1a_Mm	B6	7119
chr11	7575696	7582914	IAPLTR1a_Mm	B6	7219
chr11	7584053	7591966	MERVL-Mm	B6	7914
chr11	8076480	8082925	MERVL-_Mm	B6	6446
chr11	8270591	8274260	IAPEY_LTR	B6	3670
chr11	8837860	8843362	RLTRETN_Mm	B6	5503
chr11	8920299	8929277	RLTR4_Mm	B6	8979
chr11	8937893	8938742	RLTR10	B6	850
chr11	9012653	9013132	IAPLTR2_Mm	B6	480
chr11	9130514	9130998	MT2_Mm	B6	485
chr11	9442593	9451010	LTR1B	B6	8418
chr11	9996543	9997002	RLTR45	B6	460
chr11	10723677	10723992	RLTRETN_Mm	B6	316
chr11	10967952	10968682	RLTR13B2	B6	731
chr11	11123893	11126903	RLTR10	B6	3011
chr11	12662435	12665273	RLTR10	B6	2839
chr11	12926677	12927132	IAPLTR2a	B6	456
chr11	13140810	13141309	IAPLTR2_Mm	B6	500
chr11	13163109	13163453	IAPLTR2a	B6	345
chr11	13318209	13318638	RLTR10	B6	430
chr11	13659550	13659978	RLTR1B	B6	429
chr11	13872872	13875840	IAPEz	B6	2969
chr11	14395779	14396172	RLTR10A	B6	394
chr11	15334144	15334568	IAPLTR2_Mm	B6	425
chr11	16924226	16924616	IAPLTR2a	B6	391
chr11	17234384	17234923	RLTR6_Mm	B6	540
chr11	18741431	18741820	RLTR10	B6	390
chr11	19409135	19416212	ETnERV	B6	7078
chr11	19565320	19565811	MT2_Mm	B6	492
chr11	19566138	19570577	IAPLTR1_Mm	B6	4440
chr11	20139152	20139662	RLTR1B	B6	511
chr11	20350364	20350673	RLTR10E	B6	310
chr11	20516396	20521191	IAPLTR1_Mm	B6	4796
chr11	21257947	21258763	RLTR13B2	B6	817
chr11	22335226	22340535	IAPLTR1_Mm	B6	5310
chr11	23218583	23225674	IAPLTR1a_Mm	B6	7092
chr11	24278200	24278631	MERVL	B6	432
chr11	25610239	25613053	IAPLTR1a_Mm	B6	2815
chr11	27064930	27065751	RLTR13B2	B6	822
chr11	27788297	27788772	IAPLTR2_Mm	B6	476
chr11	27951068	27957058	IAPLTR1_Mm	B6	5991
chr11	28079596	28080097	RLTR10C	B6	502
chr11	28097284	28104403	IAPLTR1a_Mm	B6	7120
chr11	28288850	28289167	RLTRETN_Mm	B6	318
chr11	29124557	29129777	IAPLTR1_Mm	B6	5221
chr11	29163877	29166633	IAPEz	B6	2757
chr11	38481536	38487325	IAPLTR1a_Mm	B6	5790
chr11	39305336	39305655	IAPLTR2b	B6	320
chr11	40063745	40070823	IAPLTR1a_Mm	B6	7079
chr11	41218697	41224338	RLTR1B	B6	5642
chr11	41397134	41397434	RLTR27	B6	301
chr11	41585730	41586662	RLTR13B3	B6	933
chr11	41860143	41860459	RLTRETN_Mm	B6	317
chr11	43237351	43239209	MTA_Mm	B6	1859
chr11	45964358	45965092	RLTR13D6	B6	735
chr11	48445871	48446265	MTA_Mm	B6	395
chr11	48624304	48627215	RLTR10	B6	2912
chr11	49445183	49452658	ETnERV	B6	7476
chr11	49880617	49881009	MTA_Mm	B6	393
chr11	51519671	51520121	IAPLTR2_Mm	B6	451
chr11	52553521	52555378	MTA_Mm	B6	1858
chr11	53926766	53928695	MTA_Mm	B6	1930
chr11	54104633	54105123	MT2_Mm	B6	491
chr11	54853988	54856911	RLTR10	B6	2924
chr11	55192637	55193109	IAPLTR2_Mm	B6	473
chr11	55240928	55248022	IAPLTR1_Mm	B6	7095
chr11	57386290	57388178	MTA_Mm	B6	1889
chr11	57542834	57543378	LTRIS2	B6	545
chr11	58142091	58142397	MT	B6	307
chr11	59563480	59563986	RLTR1B	B6	507
chr11	63623837	63624331	MT2_Mm	B6	495
chr11	63740627	63741022	MTA_Mm	B6	396
chr11	64456844	64458701	MTA_Mm	B6	1858
chr11	66495420	66495802	MTA_Mm	B6	383
chr11	67866349	67872742	MERVL-_Mm	B6	6394
chr11	71000816	71001242	MT2_Mm	B6	427
chr11	71040261	71044723	IAPEY3	B6	4463
chr11	71505742	71512147	MERVL-_Mm	B6	6406
chr11	71875238	71881631	MERVL-_Mm	B6	6394
chr11	71927972	71928307	IAPLTR1a_Mm	B6	336
chr11	72326540	72332964	MERVL-_Mm	B6	6425
chr11	73369892	73370383	MT2_Mm	B6	492
chr11	73735958	73740809	IAPEY3	B6	4852
chr11	74128909	74136036	IAPLTR1a_Mm	B6	7128
chr11	74540173	74545399	IAPLTR1_Mm	B6	5227
chr11	76548808	76557854	RLTR4_Mm	B6	9047
chr11	76828126	76834560	MERVL-_Mm	B6	6435
chr11	79232675	79237104	IAPEY3	B6	4430
chr11	79741496	79745879	IAPEz	B6	4384
chr11	79845269	79847156	MTA_Mm	B6	1888
chr11	81545481	81552690	IAPLTR1_Mm	B6	7210
chr11	82334016	82338325	IAPLTR1a_Mm	B6	4310
chr11	82468654	82469040	MTA_Mm	B6	387
chr11	84235544	84235936	MTA_Mm	B6	393
chr11	86811743	86816395	RLTR6_Mm	B6	4653
chr11	86882317	86891356	RLTR4	B6	9040
chr11	88890182	88896966	RLTR4_Mm	B6	6785
chr11	90305800	90306102	IAPEY2_LTR	B6	303
chr11	90310386	90312449	IAPLTR1a_Mm	B6	2064
chr11	90901728	90908257	IAPLTR1_Mm	B6	6530
chr11	91047345	91049202	MTA_Mm	B6	1858
chr11	91117310	91117602	IAPEY3_LTR	B6	293
chr11	91362070	91362492	RLTR10C	B6	423
chr11	92099043	92106217	IAPLTR1_Mm	B6	7175
chr11	92585525	92591955	MERVL-_Mm	B6	6431
chr11	94127426	94127871	IAPLTR2_Mm	B6	446
chr11	94923512	94923879	RLTR10C	B6	368
chr11	96835851	96836331	IAPLTR2_Mm	B6	481
chr11	100494199	100494624	IAPLTR2a	B6	426
chr11	104859617	104862329	IAPEz	B6	2713
chr11	105428180	105434614	MERVL-_Mm	B6	6435
chr11	108824392	108826408	IAPEz	B6	2017
chr11	108887489	108887986	MT-int	B6	498
chr11	108993946	108994288	IAPLTR2b	B6	343
chr11	109730187	109730570	IAPLTR1_Mm	B6	384
chr11	110019644	110024457	IAPLTR1_Mm	B6	4814
chr11	111182511	111189617	IAPLTR1a_Mm	B6	7107
chr11	112429950	112433199	MMERVK10C	B6	3250
chr11	113173017	113173489	IAPLTR2_Mm	B6	473
chr11	114214177	114214638	IAPLTR2_Mm	B6	462
chr11	116389405	116394708	IAPLTR1_Mm	B6	5304
chr11	119699074	119705501	MERVL-_Mm	B6	6428
chr11	121069913	121074906	IAPLTR1_Mm	B6	4994
chr11	121396228	121403331	MMERVK10C	B6	7104
chr11	121611951	121613809	MTA_Mm	B6	1859
chr11	121649273	121649763	MT2_Mm	B6	491
chr11	121724350	121724885	IAPLTR2_Mm	B6	536
chr12	3330822	3337937	IAPLTR1a_Mm	B6	7116
chr12	4148856	4149287	MT2_Mm	B6	432
chr12	5344712	5345166	RLTR10	B6	455
chr12	5613779	5617937	IAPEY_LTR	B6	4159
chr12	7294572	7295023	IAPLTR2_Mm	B6	452
chr12	7887124	7887610	IAPLTR2_Mm	B6	487
chr12	9503536	9509942	MERVL-_Mm	B6	6407
chr12	11103661	11110737	IAPLTR1a_Mm	B6	7077
chr12	12330669	12333628	RLTR10	B6	2960
chr12	12390441	12390762	RLTRETN_Mm	B6	322
chr12	12658730	12663242	IAPEY_LTR	B6	4513
chr12	12859430	12865748	MERVL-_Mm	B6	6319
chr12	13062490	13064368	MTA_Mm	B6	1879
chr12	14594200	14601450	IAPLTR2b	B6	7251
chr12	15156118	15157131	RLTRETN_Mm	B6	1014
chr12	15173537	15173956	RLTR10	B6	420
chr12	17671411	17671727	ORR1A4	B6	317
chr12	25591817	25595233	IAPEY3	B6	3417
chr12	28437960	28438451	MT2_Mm	B6	492
chr12	32533376	32533692	RLTRETN_Mm	B6	317
chr12	32596489	32600553	IAPEY3	B6	4065
chr12	33104996	33105392	IAPLTR2a	B6	397
chr12	33228668	33235059	MERVL-_Mm	B6	6392
chr12	33458135	33458441	IAPLTR2b	B6	307
chr12	34082359	34082725	IAPEY2_LTR	B6	367
chr12	35029041	35029373	RLTRETN_Mm	B6	333
chr12	36615971	36618592	IAPEz	B6	2622
chr12	36679111	36680972	MTA_Mm	B6	1862
chr12	37501043	37501521	RLTR45	B6	479
chr12	38746829	38749816	RLTR10	B6	2988
chr12	40181497	40184321	IAPEz	B6	2825
chr12	40300028	40300892	RLTR13A3	B6	865
chr12	40402092	40409201	IAPLTR1a_Mm	B6	7110
chr12	41296070	41296464	MTA_Mm	B6	395
chr12	42060791	42061235	MT2_Mm	B6	445
chr12	42151561	42151942	IAPEY_LTR	B6	382
chr12	43670039	43678803	RLTR6_Mm	B6	8765
chr12	43953464	43961877	LTR1B	B6	8414
chr12	44151676	44156652	IAPEY3	B6	4977
chr12	44560944	44561260	RLTR10E	B6	317
chr12	44676366	44682768	MERVL-_Mm	B6	6403
chr12	44728761	44729161	RLTR9C	B6	401
chr12	44739664	44740595	RLTR13B3	B6	932
chr12	46270488	46273301	RLTR10	B6	2814
chr12	48374757	48376637	MTA_Mm	B6	1881
chr12	48406645	48408524	MTA_Mm	B6	1880
chr12	50581026	50587404	MERVL-_Mm	B6	6379
chr12	50623242	50623737	MT2_Mm	B6	496
chr12	52730105	52735309	IAPLTR1_Mm	B6	5205
chr12	54106671	54107080	MTA_Mm	B6	410
chr12	54289549	54289975	IAPLTR1_Mm	B6	427
chr12	54321751	54322241	MT2_Mm	B6	491
chr12	54363045	54363554	RLTR1B	B6	510
chr12	54365180	54369286	MERVL-_Mm	B6	4107
chr12	54391296	54394266	MMERVK10C	B6	2971
chr12	54578686	54579015	IAPLTR2b	B6	330
chr12	54782509	54783205	RLTR4_Mm	B6	697
chr12	55902087	55902393	RLTR10E	B6	307
chr12	56312906	56313254	IAPLTR2a	B6	349
chr12	56525185	56525535	IAPLTR1_Mm	B6	351
chr12	56747857	56752179	IAPLTR1a_Mm	B6	4323
chr12	58290774	58292657	MTA_Mm	B6	1884
chr12	58679613	58681493	MTA_Mm	B6	1881
chr12	59222623	59227139	RLTR6_Mm	B6	4517
chr12	59297845	59304291	MERVL-_Mm	B6	6447
chr12	59690714	59691135	RLTR10	B6	422
chr12	60072659	60072911	MTC	B6	253
chr12	60803577	60804057	IAPLTR2_Mm	B6	481
chr12	62534877	62539184	IAPLTR1a_Mm	B6	4308
chr12	63662564	63662957	MTA_Mm	B6	394
chr12	64435009	64435428	RLTR10C	B6	420
chr12	65506924	65509352	RLTR10	B6	2429
chr12	65784471	65787291	IAPEz	B6	2821
chr12	65801250	65808322	IAPLTR1_Mm	B6	7073
chr12	67260164	67266569	MERVL-_Mm	B6	6406
chr12	67428342	67428692	RLTR10	B6	351
chr12	68745179	68750451	IAPEz	B6	5273
chr12	68913853	68922643	RLTR6_Mm	B6	8791
chr12	69622717	69623169	MT2_Mm	B6	453
chr12	70065881	70066390	RLTR1B	B6	510
chr12	70661181	70668283	IAPLTR1a_Mm	B6	7103
chr12	70918027	70925162	IAPLTR1a_Mm	B6	7136
chr12	71077150	71083585	MERVL-_Mm	B6	6436
chr12	71237913	71239804	MTA_Mm	B6	1892
chr12	71740191	71740585	MTA_Mm	B6	395
chr12	71963093	71967771	MERVL-_Mm	B6	4679
chr12	72262339	72262990	MERVL	B6	652
chr12	73074231	73080664	MERVL-_Mm	B6	6434
chr12	73290127	73290574	MT2_Mm	B6	448
chr12	73310993	73315860	IAPEY3	B6	4868
chr12	73669145	73669579	RLTR10C	B6	435
chr12	74065439	74065935	MT2_Mm	B6	497
chr12	74564803	74565245	IAPLTR2_Mm	B6	443
chr12	74591935	74592378	IAPLTR2_Mm	B6	444
chr12	76653033	76655951	IAPEz	B6	2919
chr12	78009354	78009677	RLTRETN_Mm	B6	324
chr12	79123190	79129575	MERVL-_Mm	B6	6386
chr12	79426777	79427209	RLTR10C	B6	433
chr12	79720242	79720670	RLTR1B	B6	429
chr12	81583096	81587495	IAPEY3	B6	4400
chr12	81753083	81753477	MTA_Mm	B6	395
chr12	82739511	82742611	MMERVK10C	B6	3101
chr12	83516420	83516739	RLTRETN_Mm	B6	320
chr12	84358460	84358854	MTA_Mm	B6	395
chr12	85003520	85003995	IAPLTR2_Mm	B6	476
chr12	85281984	85284267	MERVL-_Mm	B6	2284
chr12	85537813	85538235	RLTR10C	B6	423
chr12	85644888	85645134	RLTR10B	B6	247
chr12	86499481	86500360	MERVL	B6	880
chr12	88493317	88495147	MTA_Mm	B6	1831
chr12	91076406	91079644	RLTR10	B6	3239
chr12	91139745	91142761	RLTR10	B6	3017
chr12	91553507	91553906	IAPLTR2a	B6	400
chr12	91994380	91994766	RLTR10	B6	387
chr12	92158222	92158616	MTA_Mm	B6	395
chr12	94036431	94043766	IAPLTR1_Mm	B6	7336
chr12	94248678	94249071	MTA_Mm	B6	394
chr12	94268542	94275167	IAPLTR1a_Mm	B6	6626
chr12	96138137	96141499	MMERVK10C	B6	3363
chr12	96230159	96234532	IAPLTR1_Mm	B6	4374
chr12	96931456	96931837	IAPEY_LTR	B6	382
chr12	97814235	97814554	RLTRETN_Mm	B6	320
chr12	98355237	98362348	IAPLTR1a_Mm	B6	7112
chr12	100021107	100021487	MTA_Mm	B6	381
chr12	100093860	100094357	IAPLTR2_Mm	B6	498
chr12	102426657	102429723	RLTR10	B6	3067
chr12	102634943	102635414	IAPLTR2_Mm	B6	472
chr12	103471739	103473385	MTA_Mm	B6	1647
chr12	105047508	105047963	RLTR10C	B6	456
chr12	105300086	105307540	IAPLTR2_Mm	B6	7455
chr12	107439448	107439842	MTA_Mm	B6	395
chr12	109120121	109120561	RLTR10C	B6	441
chr12	109901965	109909036	IAPLTR1a_Mm	B6	7072
chr12	118074131	118074504	RLTR10	B6	374
chr12	118354264	118358867	IAPEz	B6	4604
chr12	119091431	119091863	RLTR10C	B6	433
chr13	4381780	4382417	RLTR6_Mm	B6	638
chr13	4827512	4830509	IAPEz	B6	2998
chr13	4942652	4943122	IAPLTR2_Mm	B6	471
chr13	5278078	5284041	IAPLTR1_Mm	B6	5964
chr13	6266802	6269532	IAPEz	B6	2731
chr13	6950546	6950972	IAPLTR2_Mm	B6	427
chr13	6956565	6958091	MTA_Mm	B6	1527
chr13	7760415	7760802	MMETn	B6	388
chr13	8267595	8269984	IAPEz	B6	2390
chr13	8665710	8668456	RLTR10	B6	2747
chr13	8761845	8767381	RLTRETN_Mm	B6	5537
chr13	9432659	9439894	IAPLTR1_Mm	B6	7236
chr13	9732532	9732882	RLTR10	B6	351
chr13	9841765	9842276	IAPLTR2_Mm	B6	512
chr13	10174779	10181106	MERVL-_Mm	B6	6328
chr13	10889205	10896322	IAPLTR1a_Mm	B6	7118
chr13	11188715	11190601	MTA_Mm	B6	1887
chr13	14707427	14709284	MTA_Mm	B6	1858
chr13	15883246	15883567	RLTRETN_Mm	B6	322
chr13	16367940	16373480	MERVL-_Mm	B6	5541
chr13	17653449	17654016	RLTR1D	B6	568
chr13	18467438	18467831	MTA_Mm	B6	394
chr13	18873631	18874001	RLTR10	B6	371
chr13	18931323	18940089	ETnERV3	B6	8767
chr13	19115006	19115362	IAPLTR1a_Mm	B6	357
chr13	20595387	20595742	RLTR10	B6	356
chr13	20649981	20658805	RLTR6_Mm	B6	8825
chr13	21228484	21228917	RLTR10C	B6	434
chr13	21728434	21728940	LTRIS2	B6	507
chr13	25007401	25015715	RLTR46	B6	8315
chr13	25481877	25482329	RLTR10	B6	453
chr13	29265172	29265767	IAPLTR2_Mm	B6	596
chr13	29880650	29886760	IAPLTR1a_Mm	B6	6111
chr13	30314687	30321084	MERVL-_Mm	B6	6398
chr13	30499246	30501130	MTA_Mm	B6	1885
chr13	30516080	30516422	RLTR10	B6	343
chr13	30844032	30844914	MERVL-_Mm	B6	883
chr13	31233367	31240486	IAPLTR1a_Mm	B6	7120
chr13	32302117	32306096	IAPEz	B6	3980
chr13	32350446	32357664	IAPLTR1a_Mm	B6	7219
chr13	32637520	32640324	RLTR10	B6	2805
chr13	32889214	32895599	MERVL-_Mm	B6	6386
chr13	33862033	33869119	IAPLTR1_Mm	B6	7087
chr13	34139306	34142344	RLTR10	B6	3039
chr13	34166774	34174003	IAPLTR1_Mm	B6	7230
chr13	35563468	35563960	MT2_Mm	B6	493
chr13	36922870	36925724	RLTR10	B6	2855
chr13	38109643	38115021	IAPLTR1_Mm	B6	5379
chr13	38229404	38229893	RLTR10C	B6	490
chr13	39036833	39039692	RLTR10	B6	2860
chr13	39678448	39681141	IAPEz	B6	2694
chr13	41787375	41787824	RLTR10	B6	450
chr13	41818129	41818517	IAPLTR2a	B6	389
chr13	42175731	42176122	MTA_Mm	B6	392
chr13	42984514	42984838	MTC	B6	325
chr13	43002138	43002631	MT2_Mm	B6	494
chr13	43277543	43284655	IAPLTR1_Mm	B6	7113
chr13	43541965	43543847	MTA_Mm	B6	1883
chr13	44350577	44353384	RLTR10	B6	2808
chr13	44478826	44479341	LTRIS3	B6	516
chr13	44712624	44714510	MTA_Mm	B6	1887
chr13	45011153	45018238	IAPLTR1_Mm	B6	7086
chr13	45356045	45356471	RLTR1B	B6	427
chr13	46079249	46079747	RLTR1B	B6	499
chr13	46316556	46318443	MTA_Mm	B6	1888
chr13	46440031	46441914	MTA_Mm	B6	1884
chr13	47026206	47026446	RLTR10	B6	241
chr13	47295771	47296252	LTRIS_Mm	B6	482
chr13	47498061	47498455	IAPLTR2a	B6	395
chr13	49605683	49606120	RLTR1B	B6	438
chr13	51000689	51001019	IAPEY_LTR	B6	331
chr13	51097081	51097413	IAPLTR1a_Mm	B6	333
chr13	51273757	51274535	RLTR10	B6	779
chr13	51985482	51990744	IAPLTR1_Mm	B6	5263
chr13	52289520	52294912	IAPEz	B6	5393
chr13	52382094	52389184	IAPLTR1a_Mm	B6	7091
chr13	53968648	53968982	IAPLTR1a_Mm	B6	335
chr13	54028333	54028763	RLTR10C	B6	431
chr13	54544767	54546648	MTA_Mm	B6	1882
chr13	54771096	54775874	IAPEY3	B6	4779
chr13	56508287	56508720	RLTR10C	B6	434
chr13	56712881	56719977	IAPLTR1_Mm	B6	7097
chr13	56949261	56950235	RLTR13A3	B6	975
chr13	58428579	58434973	MERVL-_Mm	B6	6395
chr13	58583874	58585758	MTA_Mm	B6	1885
chr13	59121486	59125410	IAPEY3	B6	3925
chr13	59411459	59411903	IAPLTR2_Mm	B6	445
chr13	60328751	60329228	IAPLTR2_Mm	B6	478
chr13	60697598	60697989	MTA_Mm	B6	392
chr13	62291682	62296908	RLTR6_Mm	B6	5227
chr13	62726497	62732965	MERVL-_Mm	B6	6469
chr13	63142016	63145207	MMERVK10C	B6	3192
chr13	63156895	63163724	IAPLTR1a_Mm	B6	6830
chr13	63218002	63223147	IAPLTR1_Mm	B6	5146
chr13	67884888	67893574	RLTR4_Mm	B6	8687
chr13	70199775	70200237	IAPLTR2_Mm	B6	463
chr13	73876450	73879738	RLTR10	B6	3289
chr13	74288999	74289490	MT2_Mm	B6	492
chr13	74795899	74796201	IAPEY3_LTR	B6	303
chr13	74810751	74813557	RLTR10	B6	2807
chr13	75677018	75682366	IAPLTR1_Mm	B6	5349
chr13	77635454	77644195	RLTR6_Mm	B6	8742
chr13	80489094	80492251	MMERVK10C	B6	3158
chr13	80512336	80512720	IAPEY_LTR	B6	385
chr13	82052898	82053381	IAPLTR2_Mm	B6	484
chr13	82154478	82154880	MTA_Mm	B6	403
chr13	83134521	83137713	RLTR10	B6	3193
chr13	83419011	83426131	IAPLTR1_Mm	B6	7121
chr13	85139414	85139814	RLTR10A	B6	401
chr13	85404111	85407763	IAPEY3	B6	3653
chr13	86104137	86105019	MERVL-_Mm	B6	883
chr13	86283836	86284185	RLTR10	B6	350
chr13	86412436	86415245	IAPEz	B6	2810
chr13	86712830	86719908	IAPLTR1a_Mm	B6	7079
chr13	87858678	87859065	MTA_Mm	B6	388
chr13	87866671	87867020	RLTR10	B6	350
chr13	88344333	88346218	MTA_Mm	B6	1886
chr13	89353810	89354262	IAPLTR2_Mm	B6	453
chr13	90059644	90061520	MTA_Mm	B6	1877
chr13	92790026	92790353	RLTRETN_Mm	B6	328
chr13	93534332	93537989	IAPEz	B6	3658
chr13	94024732	94025225	IAPLTR2_Mm	B6	494
chr13	96477757	96478077	IAPLTR2b	B6	321
chr13	97167732	97168218	LTRIS_Mm	B6	487
chr13	97463725	97464063	RLTRETN_Mm	B6	339
chr13	97716264	97722698	MERVL-_Mm	B6	6435
chr13	97726505	97732964	MERVL-_Mm	B6	6460
chr13	97848037	97853324	IAPLTR1_Mm	B6	5288
chr13	97877791	97878194	IAPLTR2_Mm	B6	404
chr13	98772918	98773351	RLTR10C	B6	434
chr13	98986283	98995255	RLTR4_Mm	B6	8973
chr13	99116859	99117284	RLTR10C	B6	426
chr13	99127208	99127659	IAPLTR2_Mm	B6	452
chr13	99614624	99616513	MTA_Mm	B6	1890
chr13	99635530	99635926	IAPLTR2a	B6	397
chr13	99818235	99822952	IAPLTR1_Mm	B6	4718
chr13	102606975	102613440	MERVL-_Mm	B6	6466
chr13	102827105	102834258	IAPLTR1_Mm	B6	7154
chr13	102967871	102968265	MTA_Mm	B6	395
chr13	103708651	103709186	IAPLTR2_Mm	B6	536
chr13	103946998	103949835	IAPEz	B6	2838
chr13	104991220	104996831	IAPEY3	B6	5612
chr13	105804574	105805006	RLTR10C	B6	433
chr13	107774424	107774909	IAPLTR2_Mm	B6	486
chr13	108690662	108691151	MERVL-_Mm	B6	490
chr13	109672685	109675607	RLTR10	B6	2923
chr13	109851693	109858852	IAPLTR1_Mm	B6	7160
chr13	110153144	110153635	MT2_Mm	B6	492
chr13	111694235	111700822	IAPLTR1_Mm	B6	6588
chr13	112224580	112227448	MMERVK10C	B6	2869
chr13	113013672	113013991	RLTRETN_Mm	B6	320
chr13	113021918	113022234	RLTRETN_Mm	B6	317
chr13	113177273	113177695	RLTR10C	B6	423
chr13	113718378	113723954	ETnERV	B6	5577
chr13	114039988	114046420	MERVL-_Mm	B6	6433
chr13	115847712	115848105	MTA_Mm	B6	394
chr13	115889058	115896509	IAPLTR1_Mm	B6	7452
chr13	117165319	117173765	LTR1B	B6	8447
chr13	117295789	117302987	IAPLTR1_Mm	B6	7199
chr14	8067746	8074073	MERVL-_Mm	B6	6328
chr14	8088225	8088547	RLTRETN_Mm	B6	323
chr14	8651668	8658759	MMERVK10C	B6	7092
chr14	8943807	8944303	MT2_Mm	B6	497
chr14	9127186	9131528	IAPLTR1a_Mm	B6	4343
chr14	9131737	9132596	RLTR10	B6	860
chr14	10178766	10185861	IAPLTR1_Mm	B6	7096
chr14	10197704	10199587	MTA_Mm	B6	1884
chr14	10684467	10684814	RLTR10	B6	348
chr14	11191559	11191910	RLTR10	B6	352
chr14	11232464	11234350	MTA_Mm	B6	1887
chr14	11323539	11326367	IAPEz	B6	2829
chr14	12096618	12097116	MT2_Mm	B6	499
chr14	12164621	12165059	MT2_Mm	B6	439
chr14	14046944	14048620	IAPLTR2b	B6	1677
chr14	15835337	15841316	MMERVK10C	B6	5980
chr14	15872997	15873435	IAPLTR2_Mm	B6	439
chr14	16361095	16361494	IAPLTR2a	B6	400
chr14	17594205	17598470	IAPEY3	B6	4266
chr14	17679736	17680132	IAPLTR2a	B6	397
chr14	18534789	18535219	IAPLTR2_Mm	B6	431
chr14	19844693	19846573	MTA_Mm	B6	1881
chr14	21360378	21365918	IAPLTR1a_Mm	B6	5541
chr14	22989614	22991498	MTA_Mm	B6	1885
chr14	23176499	23176890	MTA_Mm	B6	392
chr14	24100427	24100839	IAPLTR2a	B6	413
chr14	25727828	25734225	MERVL-_Mm	B6	6398
chr14	27842225	27844110	MTA_Mm	B6	1886
chr14	27914704	27915001	RLTR10E	B6	298
chr14	27968406	27970290	MTA_Mm	B6	1885
chr14	29001272	29003130	MTA_Mm	B6	1859
chr14	29343918	29345741	MTA_Mm	B6	1824
chr14	29761337	29766363	IAPEY3	B6	5027
chr14	30576883	30577752	RLTR13A3	B6	870
chr14	31276965	31277424	IAPLTR2_Mm	B6	460
chr14	31690253	31690671	RLTR10	B6	419
chr14	31919312	31924026	IAPEY3	B6	4715
chr14	32360985	32361188	MTA_Mm	B6	204
chr14	32416647	32417041	MTA_Mm	B6	395
chr14	32637750	32638199	IAPLTR2_Mm	B6	450
chr14	33583746	33584677	RLTR13D1	B6	932
chr14	33667310	33670012	RLTR10	B6	2703
chr14	34022385	34022680	IAPLTR4	B6	296
chr14	34322022	34322956	RLTR13A2	B6	935
chr14	34383855	34389143	IAPEz	B6	5289
chr14	34756904	34757299	MTA_Mm	B6	396
chr14	35093105	35093528	IAPLTR2_Mm	B6	424
chr14	35891892	35897952	IAPLTR1_Mm	B6	6061
chr14	36198757	36203086	IAPLTR1a_Mm	B6	4330
chr14	37115747	37116250	RLTR10C	B6	504
chr14	38108619	38117880	RLTR6_Mm	B6	9262
chr14	38455101	38462174	IAPLTR1a_Mm	B6	7074
chr14	39028619	39029217	IAPLTR2_Mm	B6	599
chr14	41053403	41061658	RLTR46	B6	8256
chr14	45062816	45063188	RLTR10B	B6	373
chr14	51334045	51334392	ORR1A2	B6	348
chr14	53854549	53854927	MTA_Mm	B6	379
chr14	54530366	54538187	RLTR4_Mm	B6	7822
chr14	55445731	55448671	RLTR10	B6	2941
chr14	56465113	56465433	RLTRETN_Mm	B6	321
chr14	56877294	56877794	IAPLTR2_Mm	B6	501
chr14	58462711	58464566	MTA_Mm	B6	1856
chr14	58586755	58587147	MTA_Mm	B6	393
chr14	59774322	59777715	RLTR10	B6	3394
chr14	60934025	60934346	RLTRETN_Mm	B6	322
chr14	60960076	60961933	MTA_Mm	B6	1858
chr14	61427306	61427627	RLTRETN_Mm	B6	322
chr14	62642612	62647155	IAPLTR1a_Mm	B6	4544
chr14	63016313	63016707	MTA_Mm	B6	395
chr14	63642352	63649568	IAPLTR1a_Mm	B6	7217
chr14	64306007	64306523	MT2_Mm	B6	517
chr14	64504790	64511194	MERVL-_Mm	B6	6405
chr14	64936695	64940359	IAPEz	B6	3665
chr14	65278731	65285176	MERVL-_Mm	B6	6446
chr14	65756324	65756716	MTA_Mm	B6	393
chr14	66391227	66391613	MTA_Mm	B6	387
chr14	66462689	66469839	IAPLTR1_Mm	B6	7151
chr14	68006834	68013965	IAPLTR1a_Mm	B6	7132
chr14	68675960	68683040	IAPLTR1a_Mm	B6	7081
chr14	68810281	68813012	RLTR10	B6	2732
chr14	70396219	70396679	MERVL-_Mm	B6	461
chr14	71121200	71126694	IAPEz	B6	5495
chr14	71218708	71222627	IAPEz	B6	3920
chr14	73187261	73194739	ETnERV	B6	7479
chr14	73233548	73233942	MTA_Mm	B6	395
chr14	75012452	75014386	MTA_Mm	B6	1935
chr14	75067028	75067432	IAPEY_LTR	B6	405
chr14	75425323	75431293	IAPLTR1a_Mm	B6	5971
chr14	75509476	75509956	LTRIS_Mm	B6	481
chr14	75631065	75631375	RLTR10E	B6	311
chr14	75798454	75800312	MTA_Mm	B6	1859
chr14	76050542	76051399	RLTR1B	B6	858
chr14	76522657	76523051	MTA_Mm	B6	395
chr14	76823396	76823846	IAPLTR2_Mm	B6	451
chr14	77233979	77237154	MMERVK10C	B6	3176
chr14	78334758	78340113	IAPLTR1_Mm	B6	5356
chr14	78555084	78555454	RLTR10B/RLTR10B	B6	371
chr14	78663963	78666697	MMERVK10C	B6	2735
chr14	79142714	79143143	RLTR1B	B6	430
chr14	79145248	79151696	MERVL-_Mm	B6	6449
chr14	79860469	79863117	IAPEz	B6	2649
chr14	80622601	80627736	IAPEz	B6	5136
chr14	82263127	82269527	MERVL-_Mm	B6	6401
chr14	84855148	84862259	IAPLTR1a_Mm	B6	7112
chr14	88990365	88990762	RLTR10	B6	398
chr14	90294649	90301863	IAPLTR1_Mm	B6	7215
chr14	91573494	91573957	IAPLTR2_Mm	B6	464
chr14	91961040	91964215	IAPLTR2_Mm	B6	3176
chr14	96047922	96054314	MERVL-_Mm	B6	6393
chr14	96157544	96158172	RLTRETN_Mm	B6	629
chr14	99807661	99808129	RLTR45	B6	469
chr14	100693043	100696028	RLTR10	B6	2986
chr14	100855929	100859116	MMERVK10C	B6	3188
chr14	101076391	101082858	MERVL-_Mm	B6	6468
chr14	101438963	101439278	IAPLTR2b	B6	316
chr14	101809554	101815982	MERVL-_Mm	B6	6429
chr14	101971330	101971815	MT2_Mm	B6	486
chr14	101977421	101977846	RLTR10C	B6	426
chr14	102341474	102341923	IAPLTR2_Mm	B6	450
chr14	102677717	102678006	RLTR46	B6	290
chr14	103635297	103642362	IAPLTR1a_Mm	B6	7066
chr14	103734787	103741222	MERVL-_Mm	B6	6436
chr14	105382760	105383197	RLTR10	B6	438
chr14	105943245	105949680	MERVL-_Mm	B6	6436
chr14	106825709	106828351	IAPEz	B6	2643
chr14	108032882	108033363	IAPLTR2_Mm	B6	482
chr14	109054725	109059590	IAPEY3	B6	4866
chr14	110079699	110086767	IAPLTR1a_Mm	B6	7069
chr14	110101813	110108206	MERVL-_Mm	B6	6394
chr14	110300406	110302299	MTA_Mm	B6	1894
chr14	110353340	110353630	MT	B6	291
chr14	112332819	112339950	IAPLTR1a_Mm	B6	7132
chr14	112366127	112371673	RLTRETN_Mm	B6	5547
chr14	112627757	112634839	IAPLTR1a_Mm	B6	7083
chr14	112808702	112809249	MT2_Mm	B6	548
chr14	113018468	113025665	IAPLTR1_Mm	B6	7198
chr14	113288096	113293379	IAPLTR1_Mm	B6	5284
chr14	113370619	113371019	IAPLTR2_Mm	B6	401
chr14	113600795	113601228	RLTR10C	B6	434
chr14	113678110	113681088	IAPEz	B6	2979
chr14	113754037	113754772	MERVL	B6	736
chr14	114420314	114424424	IAPEY3	B6	4111
chr14	114937832	114939719	MTA_Mm	B6	1888
chr14	116074278	116077342	MMERVK10C	B6	3065
chr14	117078977	117083529	IAPLTR1a_Mm	B6	4553
chr14	117285754	117292870	IAPLTR1a_Mm	B6	7117
chr14	117856178	117863158	IAPLTR1a_Mm	B6	6981
chr14	118075923	118076659	MERVL	B6	737
chr14	118409793	118410255	MT2_Mm	B6	463
chr14	119375549	119378159	IAPEz	B6	2611
chr14	119441483	119445257	IAPEY3	B6	3775
chr14	119478626	119483541	IAPLTR1a_Mm	B6	4916
chr14	119554490	119554895	MTA_Mm	B6	406
chr14	119956078	119963408	IAPLTR1_Mm	B6	7331
chr14	120793510	120796442	RLTR10	B6	2933
chr14	121066354	121069600	RLTR10	B6	3247
chr14	121518936	121519366	IAPLTR2a	B6	431
chr14	122091043	122091511	MT2_Mm	B6	469
chr14	122096658	122097321	MERVL	B6	664
chr14	122101632	122102040	RLTR10C	B6	409
chr14	123349452	123351336	MTA_Mm	B6	1885
chr14	123480437	123483219	RLTR10	B6	2783
chr15	3360647	3363759	MMERVK10C	B6	3113
chr15	3547929	3551092	MMERVK10C	B6	3164
chr15	3956393	3956722	IAPLTR1a_Mm	B6	330
chr15	4494694	4495025	MTA_Mm	B6	332
chr15	4801352	4801781	RLTR1B	B6	430
chr15	4980388	4987447	MMERVK10C	B6	7060
chr15	5681749	5688166	MERVL-_Mm	B6	6418
chr15	6022771	6023111	RLTR10	B6	341
chr15	6085176	6087061	MTA_Mm	B6	1886
chr15	7539977	7548425	MMERVK10C	B6	8449
chr15	7905866	7906133	RLTR10B	B6	268
chr15	8821247	8822958	ETnERV	B6	1712
chr15	8978916	8979296	IAPLTR2a	B6	381
chr15	10368246	10368664	IAPLTR2_Mm	B6	419
chr15	11632181	11632574	MTA_Mm	B6	394
chr15	11654014	11654456	RLTR10	B6	443
chr15	11710664	11711483	RLTR13B2	B6	820
chr15	12055931	12063092	IAPLTR1_Mm	B6	7162
chr15	12526777	12531819	IAPEY3	B6	5043
chr15	12656827	12657318	MT2_Mm	B6	492
chr15	12932286	12934165	MTA_Mm	B6	1880
chr15	15503060	15503581	RLTR10	B6	522
chr15	15971852	15972264	IAPLTR2_Mm	B6	413
chr15	16162551	16162897	RLTR10	B6	347
chr15	16181489	16186421	IAPEY3	B6	4933
chr15	16611977	16614818	IAPEz	B6	2842
chr15	17691611	17692563	RLTR10	B6	953
chr15	18056866	18057357	MT2_Mm	B6	492
chr15	18125026	18127860	RLTR10	B6	2835
chr15	19049161	19053695	IAPLTR1a_Mm	B6	4535
chr15	19057325	19063771	MERVL-_Mm	B6	6447
chr15	19264151	19264623	LTRIS_Mm	B6	473
chr15	19421621	19422013	IAPLTR2_Mm	B6	393
chr15	19857183	19857669	RLTR45	B6	487
chr15	20910390	20910762	RLTR10	B6	373
chr15	20972854	20978166	IAPEz	B6	5313
chr15	21966281	21966609	RLTRETN_Mm	B6	329
chr15	22394895	22395333	MT2_Mm	B6	439
chr15	22699651	22705384	MuRRS4	B6	5734
chr15	23240383	23247463	IAPLTR1_Mm	B6	7081
chr15	24137194	24138559	RLTR10	B6	1366
chr15	24896577	24898431	MTA_Mm	B6	1855
chr15	25010163	25010665	LTRIS2	B6	503
chr15	25526810	25527163	IAPLTR2a	B6	354
chr15	26662876	26663414	MLT2B2	B6	539
chr15	26912347	26912740	MTA_Mm	B6	394
chr15	27058120	27058678	IAPLTR2_Mm	B6	559
chr15	27273826	27279331	RLTRETN_Mm	B6	5506
chr15	28979973	28980513	RLTR6_Mm	B6	541
chr15	30095661	30095879	ORR1A0	B6	219
chr15	30730675	30731166	MT2_Mm	B6	492
chr15	31009802	31016236	MERVL-_Mm	B6	6435
chr15	32375083	32375907	RLTR13B2	B6	825
chr15	32969246	32971127	MTA_Mm	B6	1882
chr15	36646671	36647071	IAPLTR2a	B6	401
chr15	36725054	36725547	IAPLTR2_Mm	B6	494
chr15	37023144	37023637	LTRIS3	B6	494
chr15	37072869	37080268	MMTV	B6	7400
chr15	37148871	37150755	MTA_Mm	B6	1885
chr15	37605558	37606283	ORR1E	B6	726
chr15	38478793	38483174	IAPLTR1a_Mm	B6	4382
chr15	39166046	39166385	ORR1A0	B6	340
chr15	39173042	39178257	IAPLTR1_Mm	B6	5216
chr15	39241846	39247524	MuRRS4	B6	5679
chr15	39713968	39718513	IAPLTR1a_Mm	B6	4546
chr15	39792443	39792742	MTA_Mm	B6	300
chr15	40160701	40161139	RLTR10	B6	439
chr15	41252125	41252359	RMER13A	B6	235
chr15	41395506	41395808	IAPEY3_LTR	B6	303
chr15	44723124	44727996	IAPLTR1a_Mm	B6	4873
chr15	45537254	45537741	MT2_Mm	B6	488
chr15	45807480	45807913	RLTR10C	B6	434
chr15	46374340	46374712	IAPLTR3	B6	373
chr15	46378638	46378965	RLTRETN_Mm	B6	328
chr15	46380226	46380616	MTA_Mm	B6	391
chr15	46502298	46506729	IAPEz	B6	4432
chr15	47356476	47363707	IAPLTR1a_Mm	B6	7232
chr15	49733681	49737832	IAPEY3	B6	4152
chr15	53466490	53466691	IAPLTR1_Mm	B6	202
chr15	55871469	55877005	ETnERV	B6	5537
chr15	56032562	56038048	LTRIS_Mm	B6	5487
chr15	56597179	56597530	RLTR10	B6	352
chr15	56802930	56805638	IAPEz	B6	2709
chr15	56873813	56876983	RLTR10	B6	3171
chr15	58692137	58692532	MTA_Mm	B6	396
chr15	59519003	59519390	IAPLTR1_Mm	B6	388
chr15	59800480	59802371	MTA_Mm	B6	1892
chr15	62632215	62635217	RLTR10	B6	3003
chr15	64418552	64418869	IAPLTR2b	B6	318
chr15	64711027	64711488	IAPLTR2_Mm	B6	462
chr15	65853901	65854178	RLTRETN_Mm	B6	278
chr15	66482918	66484802	MTA_Mm	B6	1885
chr15	67733823	67736816	RLTR10	B6	2994
chr15	71230967	71237583	IAPLTR1a_Mm	B6	6617
chr15	71597929	71605150	IAPLTR1a_Mm	B6	7222
chr15	71822712	71823047	IAPLTR1a_Mm	B6	336
chr15	73081412	73087951	IAPLTR1_Mm	B6	6540
chr15	73373190	73378183	IAPEY3	B6	4994
chr15	77895207	77902357	IAPLTR1_Mm	B6	7151
chr15	79699821	79706043	MERVL-_Mm	B6	6223
chr15	81145468	81151865	MERVL-_Mm	B6	6398
chr15	82564064	82564877	RLTR13B2	B6	814
chr15	83193759	83202173	LTR1B	B6	8415
chr15	83203677	83204017	RLTR10	B6	341
chr15	84746573	84752967	MERVL-_Mm	B6	6395
chr15	85190199	85196594	MERVL-_Mm	B6	6396
chr15	86559773	86560211	IAPLTR2_Mm	B6	439
chr15	87293963	87301076	IAPLTR1a_Mm	B6	7114
chr15	87514565	87517161	IAPEz	B6	2597
chr15	88267196	88267541	RLTR46	B6	346
chr15	88567618	88568060	RLTR10C	B6	443
chr15	88589092	88593233	IAPEY_LTR	B6	4142
chr15	89338153	89338581	IAPLTR2_Mm	B6	429
chr15	89710799	89714734	MMERVK10C	B6	3936
chr15	90636468	90643621	IAPLTR1_Mm	B6	7154
chr15	92470211	92475057	IAPLTR1a_Mm	B6	4847
chr15	92796153	92798885	MMERVK10C	B6	2733
chr15	93444737	93445175	IAPLTR2_Mm	B6	439
chr15	94098229	94100791	IAPEz	B6	2563
chr15	94359267	94360109	RLTR13A	B6	843
chr15	95305978	95312340	MERVL-_Mm	B6	6363
chr15	95753316	95753727	IAPLTR2a	B6	412
chr15	96228683	96229119	IAPLTR2_Mm	B6	437
chr15	96553025	96559461	MERVL-_Mm	B6	6437
chr15	96561538	96562047	RLTR10C	B6	510
chr15	96978074	96983443	IAPEz	B6	5370
chr15	97472913	97478354	MERVL-_Mm	B6	5442
chr15	97480037	97487275	MMERVK10C	B6	7239
chr15	97734036	97736710	IAPEz	B6	2675
chr15	98146426	98146968	LTRIS2	B6	543
chr15	98487007	98487467	IAPLTR2_Mm	B6	461
chr15	102325493	102325981	MERVL	B6	489
chr15	102596789	102603186	MERVL-_Mm	B6	6398
chr15	103653227	103653586	RLTRETN_Mm	B6	360
chr16	4343209	4351656	MMERVK10C	B6	8448
chr16	9063722	9070331	IAPLTR1a_Mm	B6	6610
chr16	9226177	9228058	MTA_Mm	B6	1882
chr16	9867850	9872725	MERVL-_Mm	B6	4876
chr16	11013423	11013790	IAPLTR1_Mm	B6	368
chr16	11333348	11339755	MERVL-_Mm	B6	6408
chr16	11680014	11685308	IAPEz	B6	5295
chr16	11769773	11770266	LTRIS2	B6	494
chr16	12536890	12537189	IAPEY3_LTR	B6	300
chr16	12976328	12981611	IAPLTR1_Mm	B6	5284
chr16	13099765	13106909	IAPLTR1a_Mm	B6	7145
chr16	13133644	13140039	MERVL-_Mm	B6	6396
chr16	13270423	13270868	IAPLTR2_Mm	B6	446
chr16	13929998	13930474	IAPLTR2_Mm	B6	477
chr16	14113589	14113990	IAPLTR2a	B6	402
chr16	14333901	14341014	RMER16	B6	7114
chr16	15196154	15196535	IAPLTR1_Mm	B6	382
chr16	15843969	15844385	IAPLTR2a	B6	417
chr16	15937984	15938344	RLTR10A	B6	361
chr16	16367486	16368027	LTRIS2	B6	542
chr16	17392102	17392495	MTA_Mm	B6	394
chr16	18358634	18359137	LTRIS3	B6	504
chr16	19938393	19939348	RLTR13A2	B6	956
chr16	19939772	19946176	MERVL-_Mm	B6	6405
chr16	25037700	25038543	RLTR13B2	B6	844
chr16	25431711	25432034	IAPEY_LTR	B6	324
chr16	26269286	26271172	MTA_Mm	B6	1887
chr16	30905924	30913399	ETnERV	B6	7476
chr16	31594449	31597240	RLTR10	B6	2792
chr16	32195538	32200339	IAPEY3	B6	4802
chr16	35720067	35720461	MTA_Mm	B6	395
chr16	36242831	36243234	MTA_Mm	B6	404
chr16	36480629	36481139	RLTR45	B6	511
chr16	38714374	38721475	IAPLTR1a_Mm	B6	7102
chr16	41195120	41202318	IAPLTR1a_Mm	B6	7199
chr16	41257009	41257403	MTA_Mm	B6	395
chr16	41352180	41356999	MERVL-_Mm	B6	4820
chr16	42003273	42003718	IAPLTR2_Mm	B6	446
chr16	42569776	42570180	RLTR10	B6	405
chr16	43764090	43771516	RLTR45	B6	7427
chr16	43864642	43867112	ORR1A0	B6	2471
chr16	44040540	44046236	IAPLTR1a_Mm	B6	5697
chr16	44583448	44583794	RLTRETN_Mm	B6	347
chr16	44947729	44950716	MTA_Mm	B6	2988
chr16	47420636	47422521	MTA_Mm	B6	1886
chr16	48184792	48188839	IAPEz	B6	4048
chr16	48530548	48531031	LTRIS_Mm	B6	484
chr16	48832339	48833184	RLTR13A	B6	846
chr16	49178348	49181152	IAPEz	B6	2805
chr16	49484750	49489393	IAPLTR1a_Mm	B6	4644
chr16	49561992	49562342	RLTR10	B6	351
chr16	49788046	49788539	MT2_Mm	B6	494
chr16	50084990	50089379	IAPLTR1_Mm	B6	4390
chr16	50334172	50337188	RLTR10	B6	3017
chr16	51087177	51094247	IAPLTR1_Mm	B6	7071
chr16	51581230	51581640	IAPLTR2a	B6	411
chr16	51964517	51965505	RLTR13A3	B6	989
chr16	51975872	51980200	IAPLTR2a	B6	4329
chr16	52663974	52667487	IAPEz	B6	3514
chr16	53961704	53962272	RMER17B	B6	569
chr16	54108596	54109133	RLTR6_Mm	B6	538
chr16	56287503	56293897	MERVL-_Mm	B6	6395
chr16	57200982	57207416	MERVL-_Mm	B6	6435
chr16	57579137	57579494	MT2_Mm	B6	358
chr16	57805221	57811696	MERVL-_Mm	B6	6476
chr16	57878491	57878923	RLTR10C	B6	433
chr16	58092553	58093043	MTA_Mm	B6	491
chr16	58335792	58343033	IAPLTR1a_Mm	B6	7242
chr16	58650318	58655478	IAPLTR1_Mm	B6	5161
chr16	59352064	59355090	RLTR10	B6	3027
chr16	60158796	60160782	MTA_Mm	B6	1987
chr16	60638700	60639517	RLTR13B2	B6	818
chr16	63024372	63026343	MTA_Mm	B6	1972
chr16	63196318	63202754	MERVL-_Mm	B6	6437
chr16	64384582	64386526	IAPEz	B6	1945
chr16	64738106	64738499	MTA_Mm	B6	394
chr16	67629915	67636993	IAPLTR1a_Mm	B6	7079
chr16	68073529	68074075	LTRIS2	B6	547
chr16	68622368	68626916	IAPEY_LTR	B6	4549
chr16	69094800	69099402	MMERVK10C	B6	4603
chr16	69162671	69164847	RLTR10	B6	2177
chr16	70169699	70173248	IAPEz	B6	3550
chr16	70542446	70547792	IAPLTR1_Mm	B6	5347
chr16	70781981	70785096	RLTR10	B6	3116
chr16	70799438	70799984	RLTR6_Mm	B6	547
chr16	72019429	72023812	IAPLTR2b	B6	4384
chr16	72724566	72730998	MERVL-_Mm	B6	6433
chr16	72814011	72814361	RLTR10	B6	351
chr16	72916492	72918380	MTA_Mm	B6	1889
chr16	73398855	73399294	MT2_Mm	B6	440
chr16	74771879	74778999	IAPLTR1a_Mm	B6	7121
chr16	75942172	75942805	LTRIS2	B6	634
chr16	76169602	76176671	IAPLTR1a_Mm	B6	7070
chr16	76271150	76273034	MTA_Mm	B6	1885
chr16	77213797	77214171	IAPLTR2a	B6	375
chr16	77900065	77901948	MTA_Mm	B6	1884
chr16	78565719	78572154	MERVL-_Mm	B6	6436
chr16	79505189	79507075	MTA_Mm	B6	1887
chr16	79542432	79546919	IAPEz	B6	4488
chr16	79943079	79948490	IAPEz	B6	5412
chr16	80287829	80294935	IAPLTR1_Mm	B6	7107
chr16	80304396	80309690	IAPLTR1_Mm	B6	5295
chr16	80420138	80420491	IAPLTR1a_Mm	B6	354
chr16	81779960	81781932	MTA_Mm	B6	1973
chr16	82207637	82212185	IAPEY_LTR	B6	4549
chr16	82427527	82427860	IAPLTR2b	B6	334
chr16	82705798	82706149	IAPLTR4	B6	352
chr16	83062915	83063243	IAPEY2_LTR	B6	329
chr16	83360717	83367903	IAPLTR1_Mm	B6	7187
chr16	84125553	84125968	RLTR10	B6	416
chr16	85460881	85461274	MTA_Mm	B6	394
chr16	85971449	85971939	IAPLTR2_Mm	B6	491
chr16	86196018	86199324	MMERVK10C	B6	3307
chr16	87287422	87291345	IAPEz	B6	3924
chr16	87484963	87485361	MT2_Mm	B6	399
chr16	88790638	88797832	IAPLTR1_Mm	B6	7195
chr16	88887519	88887972	IAPLTR2_Mm	B6	454
chr16	89161966	89169075	IAPLTR1a_Mm	B6	7110
chr16	89184150	89187184	MMERVK10C	B6	3035
chr16	89412652	89413278	RLTR6_Mm	B6	627
chr16	90056293	90063546	IAPLTR1_Mm	B6	7254
chr16	91248341	91255818	ETnERV	B6	7478
chr16	91456978	91457466	IAPLTR2_Mm	B6	489
chr16	91479649	91480103	RLTR10	B6	455
chr16	92257437	92259321	MTA_Mm	B6	1885
chr16	92366409	92366900	MT2_Mm	B6	492
chr16	93581561	93583446	MTA_Mm	B6	1886
chr16	94481011	94482876	MTA_Mm	B6	1866
chr16	94950122	94950581	IAPLTR2_Mm	B6	460
chr16	96450978	96451307	IAPLTR2b	B6	330
chr16	96884826	96885672	RLTR13A	B6	847
chr16	97502375	97502785	IAPLTR2a	B6	411
chr16	97770524	97777755	IAPLTR1_Mm	B6	7232
chr17	5428201	5428568	RLTR10	B6	368
chr17	5781043	5781388	IAPLTR2b	B6	346
chr17	8331251	8337639	MERVL-_Mm	B6	6389
chr17	9192387	9195060	MMERVK10C	B6	2674
chr17	9730258	9734600	MERVL-_Mm	B6	4343
chr17	14179764	14181644	MTA_Mm	B6	1881
chr17	14864800	14871535	IAPLTR1a_Mm	B6	6736
chr17	15602851	15609997	IAPLTR1a_Mm	B6	7147
chr17	17343634	17343969	IAPLTR1a_Mm	B6	336
chr17	17472789	17478811	IAPLTR1_Mm	B6	6023
chr17	20383505	20383985	IAPLTR2_Mm	B6	481
chr17	21774621	21775066	RLTR6_Mm	B6	446
chr17	22876890	22877319	RLTR1B	B6	430
chr17	23200882	23201220	RLTR10	B6	339
chr17	24611336	24613175	MTA_Mm	B6	1840
chr17	32369422	32376516	ETnERV	B6	7095
chr17	35508540	35508758	MT2_Mm	B6	219
chr17	36007144	36014242	IAPLTR1a_Mm	B6	7099
chr17	36520325	36526731	MERVL-_Mm	B6	6407
chr17	37125197	37126125	RLTR13B3	B6	929
chr17	37438876	37444997	MERVL-_Mm	B6	6122
chr17	37546155	37546652	RLTR45	B6	498
chr17	38047173	38050130	IAPEz	B6	2958
chr17	39126280	39129881	IAPLTR3	B6	3602
chr17	40886340	40886845	RLTR1C	B6	506
chr17	41305543	41311937	MERVL-_Mm	B6	6395
chr17	41417421	41418210	RLTR13A3	B6	790
chr17	41603675	41610133	MMERVK10C	B6	6459
chr17	43525611	43526181	RLTR1D	B6	571
chr17	44006735	44007149	MTA_Mm	B6	415
chr17	45169919	45170417	MT2_Mm	B6	499
chr17	45491932	45492235	IAPEY3_LTR	B6	304
chr17	46317088	46320148	MMERVK10C	B6	3061
chr17	48374703	48375134	RLTR10C	B6	432
chr17	49107045	49107432	RLTR10	B6	388
chr17	50248797	50253252	IAPEY_LTR	B6	4456
chr17	52326269	52329046	IAPEz	B6	2778
chr17	54393468	54396231	IAPEz	B6	2764
chr17	57798168	57798535	RLTR9E	B6	368
chr17	58784919	58785216	RLTR10E	B6	298
chr17	60547192	60550066	IAPEz	B6	2875
chr17	61020393	61027519	IAPLTR1a_Mm	B6	7127
chr17	63125985	63133091	IAPLTR1a_Mm	B6	7107
chr17	63524974	63525608	RLTR6_Mm	B6	635
chr17	63698721	63699220	RLTR10C	B6	500
chr17	63742273	63749404	IAPLTR1_Mm	B6	7132
chr17	63761649	63766558	IAPLTR1a_Mm	B6	4910
chr17	64162226	64165127	RLTR10	B6	2902
chr17	64869926	64870261	IAPLTR1a_Mm	B6	336
chr17	66527094	66531609	IAPLTR1a_Mm	B6	4516
chr17	66631126	66632042	MTA_Mm	B6	917
chr17	67001131	67006115	IAPEY3	B6	4985
chr17	67535023	67541457	MERVL-_Mm	B6	6435
chr17	67578642	67581589	RLTR10	B6	2948
chr17	67828535	67835143	IAPLTR1a_Mm	B6	6609
chr17	68199948	68201801	MTA_Mm	B6	1854
chr17	68264042	68264383	IAPLTR1a_Mm	B6	342
chr17	68296668	68303935	IAPLTR1_Mm-int	B6	7268
chr17	68766176	68766558	IAPLTR1_Mm	B6	383
chr17	68941632	68948799	IAPLTR1_Mm	B6	7168
chr17	69537018	69542282	IAPEz	B6	5265
chr17	69953963	69954635	MERVL-_Mm	B6	673
chr17	70961919	70963903	MTA_Mm	B6	1985
chr17	71097974	71098431	IAPLTR2_Mm	B6	458
chr17	71734338	71734669	RLTRETN_Mm	B6	332
chr17	72002175	72004046	MTA_Mm	B6	1872
chr17	72575027	72579427	IAPLTR2a	B6	4401
chr17	73282528	73282854	RLTRETN_Mm	B6	327
chr17	73318655	73320517	MTA_Mm	B6	1863
chr17	73886666	73889775	MMERVK10C	B6	3110
chr17	73965441	73966195	MERVL	B6	755
chr17	74275862	74276277	IAPLTR2_Mm	B6	416
chr17	74759071	74766278	IAPLTR1_Mm	B6	7208
chr17	75478273	75478700	MTA_Mm	B6	428
chr17	76868435	76868864	RLTR10C	B6	430
chr17	76913815	76914196	IAPLTR2a	B6	382
chr17	81156415	81163519	IAPLTR1a_Mm	B6	7105
chr17	81334316	81334785	IAPLTR2_Mm	B6	470
chr17	83039172	83039518	ORR1A0	B6	347
chr17	83140246	83146678	MERVL-_Mm	B6	6433
chr17	83153136	83154904	MTA_Mm	B6	1769
chr17	84468523	84468895	RLTR10	B6	373
chr17	84824663	84824983	RLTRETN_Mm	B6	321
chr17	85228995	85235418	MERVL-_Mm	B6	6424
chr17	85963078	85963423	RLTRETN_Mm	B6	346
chr17	86857613	86858046	RLTR10C	B6	434
chr17	86956899	86957328	RLTR1B	B6	430
chr17	88362175	88362557	IAPEY_LTR	B6	383
chr17	88617445	88620711	MMERVK10C	B6	3267
chr17	89257400	89265849	MMERVK10C	B6	8450
chr17	91830003	91837078	IAPLTR1a_Mm	B6	7076
chr17	92376475	92376914	IAPEY_LTR	B6	440
chr17	94682703	94687901	MuRRS4	B6	5199
chr18	3619859	3626795	IAPLTR1a_Mm	B6	6937
chr18	3872469	3875763	MMERVK10C	B6	3295
chr18	4293656	4293981	IAPLTR2b	B6	326
chr18	4426768	4432066	RLTRETN_Mm	B6	5299
chr18	4479611	4483867	IAPEz	B6	4257
chr18	4532449	4539897	ETnERV	B6	7449
chr18	5435929	5439034	IAPEz	B6	3106
chr18	6256018	6263160	IAPLTR1a_Mm	B6	7143
chr18	6364871	6365268	IAPEY_LTR	B6	398
chr18	6912373	6912758	IAPLTR2a	B6	386
chr18	7058654	7063184	IAPLTR2b	B6	4531
chr18	7527586	7534662	IAPLTR1a_Mm	B6	7077
chr18	7647588	7647982	MTA_Mm	B6	395
chr18	7862981	7863650	RLTR6_Mm	B6	670
chr18	8180321	8183496	MMERVK10C	B6	3176
chr18	8292080	8293961	MTA_Mm	B6	1882
chr18	8771537	8776453	IAPLTR1a_Mm	B6	4917
chr18	8983204	8983597	MTA_Mm	B6	394
chr18	9889174	9894716	RLTRETN_Mm	B6	5543
chr18	11291155	11294465	IAPLTR1a_Mm	B6	3311
chr18	11389881	11390315	IAPLTR2_Mm	B6	435
chr18	11642542	11647951	RLTR6_Mm	B6	5410
chr18	11809780	11810177	RLTR10A	B6	398
chr18	12158998	12159536	LTRIS2	B6	539
chr18	12160185	12160895	RLTRETN_Mm	B6	711
chr18	12712064	12713955	MTA_Mm	B6	1892
chr18	13039985	13041969	MTA_Mm	B6	1985
chr18	16235006	16235403	RLTR10	B6	398
chr18	16850380	16854926	IAPEY_LTR	B6	4547
chr18	17938280	17945551	IAPLTR1_Mm-int	B6	7272
chr18	18171524	18171917	MTA_Mm	B6	394
chr18	18730089	18730554	IAPLTR2_Mm	B6	466
chr18	19384435	19388304	IAPEY3	B6	3870
chr18	19654633	19655015	RLTR10	B6	383
chr18	19679642	19681524	MTA_Mm	B6	1883
chr18	20776881	20777383	LTRIS2	B6	503
chr18	21426284	21426763	IAPLTR2_Mm	B6	480
chr18	21943256	21945124	MTA_Mm	B6	1869
chr18	23113954	23116620	IAPEz	B6	2667
chr18	24553247	24558835	MERVL-_Mm	B6	5589
chr18	24825907	24826445	IAPLTR2_Mm	B6	539
chr18	25441762	25442190	IAPLTR2_Mm	B6	429
chr18	25813517	25815399	MTA_Mm	B6	1883
chr18	26003021	26008155	RLTR6_Mm	B6	5135
chr18	26082879	26083336	IAPLTR2_Mm	B6	458
chr18	26666889	26668770	MTA_Mm	B6	1882
chr18	26786849	26787222	IAPLTR2b	B6	374
chr18	26998331	27005456	IAPLTR1a_Mm	B6	7126
chr18	28441699	28446508	IAPEz	B6	4810
chr18	30266512	30272200	MuLV	B6	5689
chr18	30417534	30417843	IAPLTR4	B6	310
chr18	30505672	30506008	IAPEY2_LTR	B6	337
chr18	30665742	30666058	IAPLTR2b	B6	317
chr18	30685259	30685726	RLTR45	B6	468
chr18	31616127	31618696	IAPEz	B6	2570
chr18	33603240	33603738	MT2_Mm	B6	499
chr18	33697418	33703866	MERVL-_Mm	B6	6449
chr18	34095342	34095738	MTA_Mm	B6	397
chr18	34215970	34216494	LTRIS3	B6	525
chr18	42074073	42074469	MTA_Mm	B6	397
chr18	42509613	42509993	MTA_Mm	B6	381
chr18	43083861	43084302	RLTR10	B6	442
chr18	45766810	45767302	MT2_Mm	B6	493
chr18	46439095	46443974	IAPLTR1_Mm	B6	4880
chr18	46590037	46590435	IAPLTR2a	B6	399
chr18	46791444	46793325	MTA_Mm	B6	1882
chr18	47648755	47653953	IAPLTR1_Mm	B6	5199
chr18	47770015	47777130	IAPLTR1a_Mm	B6	7116
chr18	48705907	48712990	IAPLTR1a_Mm	B6	7084
chr18	48750481	48750860	MTA_Mm	B6	380
chr18	48980019	48981905	MTA_Mm	B6	1887
chr18	49689320	49696431	IAPLTR1a_Mm	B6	7112
chr18	50102262	50102577	IAPLTR2b	B6	316
chr18	50640445	50640912	MERVL	B6	468
chr18	50859385	50859874	LTRIS2	B6	490
chr18	52207002	52208923	RLTR10	B6	1922
chr18	52431334	52431824	IAPLTR2_Mm	B6	491
chr18	53336517	53336986	IAPLTR2_Mm	B6	470
chr18	53734665	53735057	MTA_Mm	B6	393
chr18	53833419	53839859	MERVL-_Mm	B6	6441
chr18	53869432	53876581	MMERVK10C	B6	7150
chr18	54288016	54291078	RLTR10	B6	3063
chr18	55429680	55436124	MERVL-_Mm	B6	6445
chr18	56826941	56830173	RLTR10	B6	3233
chr18	57490025	57490456	RLTR10C	B6	432
chr18	57811824	57813705	MTA_Mm	B6	1882
chr18	58284522	58288595	IAPEz	B6	4074
chr18	58317784	58322766	IAPEY3	B6	4983
chr18	58507253	58507650	MTA_Mm	B6	398
chr18	58538358	58538694	IAPEY2_LTR	B6	337
chr18	58992838	58999273	MERVL-_Mm	B6	6436
chr18	59086417	59086709	RLTR46	B6	293
chr18	62581084	62581393	IAPEY3_LTR	B6	310
chr18	62601499	62601899	MTA_Mm	B6	401
chr18	64129888	64130385	RLTR10C	B6	498
chr18	65400174	65405056	IAPEz	B6	4883
chr18	65629931	65630324	MTA_Mm	B6	394
chr18	65716288	65719399	RLTR10	B6	3112
chr18	65787534	65787920	MTA_Mm	B6	387
chr18	67913718	67915605	MTA_Mm	B6	1888
chr18	70842247	70849292	MMERVK10C	B6	7046
chr18	71208146	71211338	RLTR10	B6	3193
chr18	71266962	71273356	MERVL-_Mm	B6	6395
chr18	71801501	71801895	MTA_Mm	B6	395
chr18	72944971	72947869	RLTR10	B6	2899
chr18	75107098	75107680	IAPLTR2_Mm	B6	583
chr18	75549421	75551304	MTA_Mm	B6	1884
chr18	76680340	76680714	RLTR10B	B6	375
chr18	78422096	78428489	MERVL-_Mm	B6	6394
chr18	79932515	79933344	RLTR13B2	B6	830
chr18	81299741	81306177	MERVL-_Mm	B6	6437
chr18	82693551	82702429	RLTR4_Mm	B6	8879
chr18	83700603	83707778	IAPLTR1_Mm	B6	7176
chr18	84195808	84196213	IAPLTR2a	B6	406
chr18	84756594	84757023	RLTR10C	B6	430
chr18	85377914	85382789	IAPEY3	B6	4876
chr18	87044809	87045132	RLTRETN_Mm	B6	324
chr18	87363787	87364100	IAPLTR2b	B6	314
chr18	87948142	87950679	IAPEz	B6	2538
chr18	88503242	88503673	RLTR1B	B6	432
chr18	88552501	88552962	IAPLTR2_Mm	B6	462
chr18	88875671	88876021	RLTR10	B6	351
chr18	89952112	89952432	RLTRETN_Mm	B6	321
chr19	5184599	5186376	ETnERV	B6	1778
chr19	6903428	6903925	MT2_Mm	B6	498
chr19	9478262	9483346	IAPLTR3	B6	5085
chr19	10361261	10361652	MTA_Mm	B6	392
chr19	14099964	14100368	MTA_Mm	B6	405
chr19	15839388	15846588	IAPLTR1_Mm	B6	7201
chr19	15877533	15878033	RLTR1C	B6	501
chr19	16670529	16673335	RLTR10	B6	2807
chr19	17017847	17020486	MERVL-_Mm	B6	2640
chr19	17857283	17857638	IAPLTR2b	B6	356
chr19	19153167	19156223	IAPEz	B6	3057
chr19	20288248	20290140	MTA_Mm	B6	1893
chr19	20743814	20744180	RLTRETN_Mm	B6	367
chr19	20839690	20843732	IAPEY3	B6	4043
chr19	21012181	21012527	RLTR10	B6	347
chr19	21248353	21248853	RLTR10C	B6	501
chr19	22285319	22285668	ORR1A0	B6	350
chr19	23009805	23010198	MTA_Mm	B6	394
chr19	23017877	23018179	IAPEY3_LTR	B6	303
chr19	23263928	23264417	MT2_Mm	B6	490
chr19	24287082	24287491	IAPLTR2a	B6	410
chr19	25818425	25818856	IAPLTR2_Mm	B6	432
chr19	26290265	26290640	IAPLTR2a	B6	376
chr19	26446258	26446706	RLTR10C	B6	449
chr19	27524193	27524526	RLTRETN_Mm	B6	334
chr19	28115321	28115785	RLTR45	B6	465
chr19	28208096	28210209	RLTR10	B6	2114
chr19	28809606	28809985	MERVL	B6	380
chr19	28929950	28930274	IAPEY2_LTR	B6	325
chr19	29852295	29852681	IAPLTR2a	B6	387
chr19	30963646	30967825	IAPEz	B6	4180
chr19	31436634	31438450	MTA_Mm	B6	1817
chr19	32203178	32209571	MERVL-_Mm	B6	6394
chr19	32441864	32448960	IAPLTR1a_Mm	B6	7097
chr19	34154737	34161170	MERVL-_Mm	B6	6434
chr19	35076356	35079811	MMERVK10C	B6	3456
chr19	35946156	35946656	RLTR10C	B6	501
chr19	37617437	37624485	IAPLTR1a_Mm	B6	7049
chr19	38375022	38382083	RLTR4_Mm	B6	7062
chr19	40655581	40656101	RLTR10	B6	521
chr19	41002337	41002766	IAPLTR2_Mm	B6	430
chr19	41040767	41041199	RLTR10C	B6	433
chr19	41142816	41149898	IAPLTR1a_Mm	B6	7083
chr19	41821809	41822445	MT-int	B6	637
chr19	42345976	42350309	IAPLTR1a_Mm	B6	4334
chr19	42557224	42557789	RLTR10C	B6	566
chr19	42782989	42783481	MT2_Mm	B6	493
chr19	44165265	44171660	MERVL-_Mm	B6	6396
chr19	44218506	44224942	MERVL-_Mm	B6	6437
chr19	44254267	44254775	RLTR1B	B6	509
chr19	47194582	47196447	MTA_Mm	B6	1866
chr19	47596242	47602626	MERVL-_Mm	B6	6385
chr19	48743886	48746841	RLTR10	B6	2956
chr19	49870876	49871104	RLTR10	B6	229
chr19	50107885	50114435	IAPLTR1a_Mm	B6	6551
chr19	50400352	50403360	RLTR10	B6	3009
chr19	52353087	52353557	IAPLTR2_Mm	B6	471
chr19	53044805	53045295	MT2_Mm	B6	491
chr19	54086430	54086934	IAPLTR2_Mm	B6	505
chr19	54994968	55001538	IAPLTR1_Mm	B6	6571
chr19	55976770	55983830	IAPLTR1_Mm	B6	7061
chr19	56257035	56258929	MTA_Mm	B6	1895
chr19	57074178	57074571	MTA_Mm	B6	394
chr19	57514236	57520631	MERVL-_Mm	B6	6396
chr19	57946977	57947423	IAPLTR2_Mm	B6	447
chr19	58012593	58014477	MTA_Mm	B6	1885
chr2	3834157	3834478	MT-int	B6	322
chr2	3932738	3939172	MERVL-_Mm	B6	6435
chr2	3966006	3970880	IAPEY3	B6	4875
chr2	4471459	4471855	IAPLTR2a	B6	397
chr2	5479331	5479839	MT2_Mm	B6	509
chr2	5684027	5691126	IAPLTR1a_Mm	B6	7100
chr2	5924600	5925150	MT2_Mm	B6	551
chr2	6773059	6777461	IAPEY3	B6	4403
chr2	7404070	7409350	IAPLTR1_Mm	B6	5281
chr2	8528455	8535604	IAPLTR1_Mm	B6	7150
chr2	10651738	10652089	RLTR10	B6	352
chr2	11013757	11014049	RLTR27	B6	293
chr2	11261429	11261864	MT2_Mm	B6	436
chr2	12043201	12046427	IAPEY3	B6	3227
chr2	13249680	13252486	RLTR10	B6	2807
chr2	14766942	14767308	RLTR10	B6	367
chr2	15193549	15201037	ETnERV	B6	7489
chr2	15545696	15546015	RLTRETN_Mm	B6	320
chr2	16581082	16586063	IAPEY3	B6	4982
chr2	17338551	17338934	IAPEY_LTR	B6	384
chr2	17632731	17634613	MTA_Mm	B6	1883
chr2	17651651	17654453	RLTR10	B6	2803
chr2	18399741	18400099	IAPEY2_LTR	B6	359
chr2	19705506	19705901	MTA_Mm	B6	396
chr2	19914819	19915186	IAPEY2_LTR	B6	368
chr2	20426826	20433262	MERVL-_Mm	B6	6437
chr2	20497759	20500553	RLTRETN_Mm	B6	2795
chr2	20605250	20605730	IAPLTR2_Mm	B6	481
chr2	21074942	21082019	IAPLTR1_Mm	B6	7078
chr2	21140198	21140954	RLTR10	B6	757
chr2	23049791	23050152	IAPEY2_LTR	B6	362
chr2	23060113	23062847	MMERVK10C	B6	2735
chr2	23622660	23622895	RLTR10	B6	236
chr2	24193285	24199012	IAPLTR1a_Mm	B6	5728
chr2	26333221	26338471	IAPLTR1_Mm	B6	5251
chr2	26998299	27004317	IAPLTR1_Mm	B6	6019
chr2	27146095	27146528	RLTR10C	B6	434
chr2	28292804	28293389	RLTR1D	B6	586
chr2	31326332	31326727	MTA_Mm	B6	396
chr2	31478165	31478558	MTA_Mm	B6	394
chr2	32046706	32046968	MT-int	B6	263
chr2	32117106	32119991	IAPEz	B6	2886
chr2	35042384	35042776	IAPLTR2a	B6	393
chr2	35515547	35515975	RLTR10B	B6	429
chr2	35950975	35951381	MTA_Mm	B6	407
chr2	36014553	36019239	IAPEY3	B6	4687
chr2	37330573	37331418	RLTR13A	B6	846
chr2	38564673	38566555	MTA_Mm	B6	1883
chr2	40235604	40240656	IAPEz	B6	5053
chr2	41063623	41070106	MERVL-_Mm	B6	6484
chr2	41575298	41575700	IAPLTR2a	B6	403
chr2	41664692	41665026	IAPLTR2b	B6	335
chr2	42200158	42203035	RLTR10	B6	2878
chr2	42750709	42751045	IAPLTR1a_Mm	B6	337
chr2	43261357	43261771	IAPLTR2_Mm	B6	415
chr2	45856033	45856525	MT2_Mm	B6	493
chr2	46173402	46173911	IAPLTR2_Mm	B6	510
chr2	46381659	46388816	IAPLTR1a_Mm	B6	7158
chr2	49913710	49914107	MTA_Mm	B6	398
chr2	53723456	53723771	IAPLTR2b	B6	316
chr2	53955003	53955508	MT2_Mm	B6	506
chr2	54075258	54075634	IAPEY_LTR	B6	377
chr2	54924781	54927622	IAPEY3	B6	2842
chr2	55699319	55699675	IAPLTR1a_Mm	B6	357
chr2	55726767	55727116	IAPLTR2a	B6	350
chr2	56988638	56990561	MTA_Mm	B6	1924
chr2	58674105	58678190	IAPEz	B6	4086
chr2	60862559	60863019	IAPLTR2_Mm	B6	461
chr2	61525052	61525556	RLTR10	B6	505
chr2	61585197	61585592	MTA_Mm	B6	396
chr2	61988330	61988874	LTRIS2	B6	545
chr2	62218102	62218538	IAPLTR2a	B6	437
chr2	63223187	63224119	RLTR13B3	B6	933
chr2	63288921	63289519	IAPLTR2_Mm	B6	599
chr2	63838115	63845285	IAPLTR1a_Mm	B6	7171
chr2	64624852	64633300	MMERVK10C	B6	8449
chr2	66845099	66852264	IAPLTR1a_Mm	B6	7166
chr2	67140041	67140472	RLTR10C	B6	432
chr2	68917805	68924093	MERVL-_Mm	B6	6289
chr2	69331214	69331653	RLTR10	B6	440
chr2	71259100	71259441	IAPLTR2_Mm	B6	342
chr2	71942138	71949295	IAPLTR1a_Mm	B6	7158
chr2	72270362	72275599	IAPLTR1_Mm	B6	5238
chr2	73599514	73599907	MTA_Mm	B6	394
chr2	74396330	74402592	MERVL-_Mm	B6	6263
chr2	75049931	75050391	IAPLTR2_Mm	B6	461
chr2	75940714	75941204	MT2_Mm	B6	491
chr2	77075837	77076458	MERVL	B6	622
chr2	77223998	77230407	MERVL-_Mm	B6	6410
chr2	77943032	77943553	MT2_Mm	B6	522
chr2	78809658	78810179	IAPLTR2_Mm	B6	522
chr2	79116843	79118218	MTA_Mm	B6	1376
chr2	80226077	80230826	IAPEY3	B6	4750
chr2	81182925	81183278	IAPLTR2a	B6	354
chr2	81291968	81292524	RLTR1D	B6	557
chr2	81507503	81511802	IAPLTR1a_Mm	B6	4300
chr2	81960382	81960771	IAPLTR2a	B6	390
chr2	82673779	82679773	IAPLTR1a_Mm	B6	5995
chr2	82721968	82728453	MERVL-_Mm	B6	6486
chr2	83185187	83191581	MERVL-_Mm	B6	6395
chr2	84565002	84572120	IAPLTR1a_Mm	B6	7119
chr2	86339743	86346828	IAPLTR1_Mm	B6	7086
chr2	87594163	87596642	IAPEz	B6	2480
chr2	87872559	87875223	IAPEz	B6	2665
chr2	88508245	88513741	RLTRETN_Mm	B6	5497
chr2	89099179	89102158	RLTR10	B6	2980
chr2	92938531	92938929	IAPLTR2a	B6	399
chr2	93558971	93559405	IAPLTR2_Mm	B6	435
chr2	94685322	94685749	IAPLTR2_Mm	B6	428
chr2	95262676	95264558	MTA_Mm	B6	1883
chr2	95536501	95538383	MTA_Mm	B6	1883
chr2	96191512	96198488	IAPLTR1a_Mm	B6	6977
chr2	97230137	97230542	IAPLTR2a	B6	406
chr2	97974035	97974588	RLTR45	B6	554
chr2	99064624	99064944	IAPLTR2b	B6	321
chr2	99435995	99438723	IAPEz	B6	2729
chr2	99624917	99625267	RLTR10	B6	351
chr2	101146344	101153453	IAPLTR1_Mm	B6	7110
chr2	101313169	101315055	MTA_Mm	B6	1887
chr2	102546889	102547280	RLTR13B2	B6	392
chr2	103861516	103863378	MTA_Mm	B6	1863
chr2	104139919	104140851	RLTR13B3	B6	933
chr2	104775321	104775713	MTA_Mm	B6	393
chr2	105197759	105198152	MTA_Mm	B6	394
chr2	105569218	105569571	IAPLTR2a	B6	354
chr2	107594053	107601145	IAPLTR1_Mm	B6	7093
chr2	107932422	107932812	IAPLTR2a	B6	391
chr2	108637843	108638319	IAPLTR2_Mm	B6	477
chr2	110497700	110498192	IAPLTR2_Mm	B6	493
chr2	111281495	111287966	MERVL-_Mm	B6	6472
chr2	112416680	112423084	MERVL-_Mm	B6	6405
chr2	112548954	112553781	IAPEY3	B6	4828
chr2	113095789	113102257	MERVL-_Mm	B6	6469
chr2	113331139	113333009	MTA_Mm	B6	1871
chr2	113518468	113524863	MERVL-_Mm	B6	6396
chr2	114296404	114296876	RLTR45	B6	473
chr2	114383485	114383885	IAPLTR2_Mm	B6	401
chr2	114582212	114582645	MT2_Mm	B6	434
chr2	114860305	114860727	IAPLTR2_Mm	B6	423
chr2	117857804	117859684	MTA_Mm	B6	1881
chr2	118554766	118558380	IAPEY3	B6	3615
chr2	120217501	120224589	IAPLTR1a_Mm	B6	7089
chr2	123754522	123754992	IAPLTR2_Mm	B6	471
chr2	124318815	124319262	MERVL-_Mm	B6	448
chr2	126445469	126447345	MTA_Mm	B6	1877
chr2	126958329	126958839	RLTR1B	B6	511
chr2	126965003	126972104	IAPLTR1_Mm	B6	7102
chr2	127731958	127733846	MTA_Mm	B6	1889
chr2	129611702	129613568	MTA_Mm	B6	1867
chr2	129772446	129775381	RLTR10	B6	2936
chr2	131645488	131648292	IAPEz	B6	2805
chr2	133067731	133074765	MMERVK10C	B6	7035
chr2	133963027	133963375	IAPEY3_LTR	B6	349
chr2	135065986	135066380	MTA_Mm	B6	395
chr2	135272268	135272758	MT2_Mm	B6	491
chr2	136192830	136193219	MTA_Mm	B6	390
chr2	137394674	137398092	IAPEz	B6	3419
chr2	138112674	138113213	MERVL-_Mm	B6	540
chr2	138517004	138525458	MMERVK10C	B6	8455
chr2	138562380	138571222	RLTR6_Mm	B6	8843
chr2	142464248	142470662	MERVL-_Mm	B6	6415
chr2	142746867	142747294	RLTR10C	B6	428
chr2	144627896	144632353	IAPEY3	B6	4458
chr2	145118404	145123718	IAPLTR1_Mm	B6	5315
chr2	145625239	145630634	IAPEz	B6	5396
chr2	148744863	148747690	RLTR10	B6	2828
chr2	149008237	149010722	ORR1A1	B6	2486
chr2	152157026	152158910	MTA_Mm	B6	1885
chr2	154354263	154359592	IAPLTR1_Mm	B6	5330
chr2	156923681	156924076	MTA_Mm	B6	396
chr2	157592675	157593068	MTA_Mm	B6	394
chr2	158286277	158292712	MERVL-_Mm	B6	6436
chr2	158298760	158299208	RLTR10	B6	449
chr2	158554679	158555170	MT2_Mm	B6	492
chr2	159455339	159462437	MMERVK10C	B6	7099
chr2	159842240	159842620	MTA_Mm	B6	381
chr2	159913600	159913926	RLTR9B	B6	327
chr2	163786032	163786428	MTA_Mm	B6	397
chr2	163789026	163796106	IAPLTR1_Mm	B6	7081
chr2	163842797	163849233	MERVL-_Mm	B6	6437
chr2	165477387	165479281	MTA_Mm	B6	1895
chr2	166231572	166231966	MTA_Mm	B6	395
chr2	167408044	167413346	IAPEz	B6	5303
chr2	168715900	168716372	MERVL	B6	473
chr2	169026940	169027370	RLTR10C	B6	431
chr2	171818032	171818525	MT2_Mm	B6	494
chr2	172317101	172317426	IAPLTR2b	B6	326
chr2	172383964	172384378	IAPLTR2a	B6	415
chr2	179298517	179301370	RLTR10	B6	2854
chr2	180851585	180852055	RLTR45	B6	471
chr3	3464778	3465269	MT2_Mm	B6	492
chr3	4184615	4185086	IAPLTR2_Mm	B6	472
chr3	6087040	6087391	RLTR10	B6	352
chr3	6128092	6128433	IAPLTR4	B6	342
chr3	6909932	6916363	MERVL-_Mm	B6	6432
chr3	7301491	7304669	MMERVK10C	B6	3179
chr3	7665557	7665986	RLTR1B	B6	430
chr3	7790687	7796194	RLTRETN_Mm	B6	5508
chr3	8465237	8465599	IAPLTR2a	B6	363
chr3	9731168	9738321	IAPLTR1a_Mm	B6	7154
chr3	9919337	9919672	IAPLTR2b	B6	336
chr3	11002880	11003168	IAPEY3_LTR	B6	289
chr3	11140639	11149328	RLTR6_Mm	B6	8690
chr3	11198384	11198735	RLTR10	B6	352
chr3	12929180	12936607	RLTR45	B6	7428
chr3	12981104	12981609	MT2_Mm	B6	506
chr3	13874483	13874843	IAPEY2_LTR	B6	361
chr3	14123735	14124579	RLTR13A	B6	845
chr3	14668416	14673956	LTRIS_Mm	B6	5541
chr3	16231620	16240301	RLTR6_Mm	B6	8682
chr3	16792531	16800943	LTR1B	B6	8413
chr3	17337910	17338261	RLTR10	B6	352
chr3	18696521	18697065	LTRIS2	B6	545
chr3	19813690	19821117	MMTV	B6	7428
chr3	19917764	19921913	IAPEY3	B6	4150
chr3	20687991	20695233	IAPLTR2b	B6	7243
chr3	21013555	21018091	IAPEz	B6	4537
chr3	21472587	21473142	LTRIS2	B6	556
chr3	22010842	22012727	MTA_Mm	B6	1886
chr3	24041700	24042740	MERVL	B6	1041
chr3	24810122	24810574	IAPLTR2_Mm	B6	453
chr3	25416850	25421447	IAPLTR1_Mm	B6	4598
chr3	26346858	26354117	IAPLTR1_Mm	B6	7260
chr3	26986148	26986476	IAPEY2_LTR	B6	329
chr3	28062743	28069969	IAPLTR1_Mm	B6	7227
chr3	29783369	29783751	IAPEY_LTR	B6	383
chr3	30578982	30579435	IAPLTR2_Mm	B6	454
chr3	30919562	30920069	IAPLTR2_Mm	B6	508
chr3	31181747	31188823	IAPLTR1a_Mm	B6	7077
chr3	31340813	31342696	MTA_Mm	B6	1884
chr3	31485149	31487057	MTA_Mm	B6	1909
chr3	31762143	31765088	RLTR10	B6	2946
chr3	32602480	32602961	LTRIS_Mm	B6	482
chr3	33145956	33146505	RLTR10	B6	550
chr3	35171519	35172019	RLTR10C	B6	501
chr3	35550697	35551089	MTA_Mm	B6	393
chr3	40702654	40703044	MTA_Mm	B6	391
chr3	42238252	42238683	RLTR10C	B6	432
chr3	42406812	42407328	IAPLTR2_Mm	B6	517
chr3	43546972	43548859	MTA_Mm	B6	1888
chr3	44527995	44530009	IAPEz	B6	2015
chr3	47138672	47139067	IAPLTR2a	B6	396
chr3	51215999	51216472	RLTR45	B6	474
chr3	51239969	51245304	IAPLTR1_Mm	B6	5336
chr3	53113419	53118898	RLTRETN_Mm	B6	5480
chr3	53121322	53123007	ORR1A0	B6	1686
chr3	53250840	53251233	MTA_Mm	B6	394
chr3	53943035	53943355	IAPLTR4	B6	321
chr3	54569262	54569751	LTRIS3	B6	490
chr3	55577996	55586398	LTR1B	B6	8403
chr3	56840366	56840848	LTRIS_Mm	B6	483
chr3	57371937	57379369	MERVL-_Mm	B6	7433
chr3	57383067	57383581	LTRIS3	B6	515
chr3	58066086	58068105	MTA_Mm	B6	2020
chr3	60489874	60495083	IAPLTR1_Mm	B6	5210
chr3	60900142	60900587	IAPLTR2_Mm	B6	446
chr3	61269396	61274849	IAPEz	B6	5454
chr3	61707584	61714222	IAPLTR1a_Mm	B6	6639
chr3	62203209	62203594	IAPEY_LTR	B6	386
chr3	62317310	62317634	IAPLTR2b	B6	325
chr3	62363880	62367685	MERVL-_Mm	B6	3806
chr3	65280377	65281308	RLTR13A2	B6	932
chr3	65323313	65323799	MT2_Mm	B6	487
chr3	66001574	66003458	MTA_Mm	B6	1885
chr3	66450482	66457030	MERVL-_Mm	B6	6549
chr3	66855326	66861732	MERVL-_Mm	B6	6407
chr3	68114457	68119595	IAPLTR1_Mm	B6	5139
chr3	68336583	68336903	RLTRETN_Mm	B6	321
chr3	68680072	68682861	RLTR10	B6	2790
chr3	68732548	68740190	IAPLTR1_Mm	B6	7643
chr3	69228642	69230496	MTA_Mm	B6	1855
chr3	69255813	69256347	IAPLTR2_Mm	B6	535
chr3	69999753	70001376	MTA_Mm	B6	1624
chr3	70571717	70575870	IAPEY_LTR	B6	4154
chr3	70744275	70747399	RLTR10	B6	3125
chr3	70836522	70842493	MERVL-_Mm	B6	5972
chr3	71040146	71040533	RLTR10	B6	388
chr3	71972951	71975409	IAPEz	B6	2459
chr3	73733184	73738438	IAPLTR1_Mm	B6	5255
chr3	73958811	73959231	IAPLTR2a	B6	421
chr3	74080924	74081428	LTRIS2	B6	505
chr3	75662706	75664587	MTA_Mm	B6	1882
chr3	75714949	75715295	RLTR10B	B6	347
chr3	76850295	76853003	RLTR10	B6	2709
chr3	77022941	77023375	RLTR10	B6	435
chr3	77967589	77970971	MTA_Mm	B6	3383
chr3	78053107	78053457	RLTR10	B6	351
chr3	78348109	78349150	RLTR6_Mm	B6	1042
chr3	78381863	78382243	IAPEY_LTR	B6	381
chr3	79892441	79894328	MTA_Mm	B6	1888
chr3	80037084	80038011	RLTR13B3	B6	928
chr3	80521541	80523424	MTA_Mm	B6	1884
chr3	81863997	81864390	MTA_Mm	B6	394
chr3	82010477	82011052	RLTR10	B6	576
chr3	82283366	82288653	MERVL-_Mm	B6	5288
chr3	82480794	82488004	IAPLTR1_Mm	B6	7211
chr3	82802469	82802811	RLTR10	B6	343
chr3	82972526	82979676	IAPLTR1a_Mm	B6	7151
chr3	83307410	83307836	IAPLTR2_Mm	B6	427
chr3	84142382	84149604	IAPLTR1_Mm	B6	7223
chr3	84698959	84699366	IAPLTR2a	B6	408
chr3	85325121	85326708	MTA_Mm	B6	1588
chr3	85622282	85629390	IAPLTR1_Mm	B6	7109
chr3	85709802	85710157	RLTRETN_Mm	B6	356
chr3	92185401	92192547	IAPLTR1a_Mm	B6	7147
chr3	92913971	92915860	MTA_Mm	B6	1890
chr3	93168509	93172874	IAPLTR1a_Mm	B6	4366
chr3	96198482	96198801	RLTRETN_Mm	B6	320
chr3	96270313	96273495	MTA_Mm	B6	3183
chr3	96313463	96320576	MMERVK10C	B6	7114
chr3	96476819	96477142	RLTRETN_Mm	B6	324
chr3	97103698	97104103	IAPLTR2a	B6	406
chr3	97245152	97251557	MERVL-_Mm	B6	6406
chr3	98303749	98307842	IAPEY3	B6	4094
chr3	99520164	99520611	IAPLTR2_Mm	B6	448
chr3	101505212	101505659	IAPLTR2_Mm	B6	448
chr3	102052579	102053139	RLTR10	B6	561
chr3	103237751	103238145	MTA_Mm	B6	395
chr3	104694313	104696191	MTA_Mm	B6	1879
chr3	108691203	108693882	IAPEz	B6	2680
chr3	109275416	109277312	MTA_Mm	B6	1897
chr3	109354463	109354948	MT2_Mm	B6	486
chr3	110791152	110793001	MTA_Mm	B6	1850
chr3	111794008	111798938	IAPEY3	B6	4931
chr3	112266399	112266889	MT2_Mm	B6	491
chr3	114430523	114430951	IAPLTR2_Mm	B6	429
chr3	115452271	115452708	MT2_Mm	B6	438
chr3	117379169	117386250	IAPLTR1_Mm	B6	7082
chr3	119831738	119838136	MERVL-_Mm	B6	6399
chr3	119848638	119848940	IAPEY3_LTR	B6	303
chr3	120814123	120814457	IAPLTR2b	B6	335
chr3	121149838	121151713	MTA_Mm	B6	1876
chr3	121860145	121860484	IAPLTR2b	B6	340
chr3	123471762	123476132	IAPLTR1_Mm	B6	4371
chr3	124072968	124073362	MTA_Mm	B6	395
chr3	124763746	124766707	ETnERV	B6	2962
chr3	128508001	128508425	IAPLTR2_Mm	B6	425
chr3	129666084	129673523	MMTV	B6	7440
chr3	130918107	130920587	IAPEz	B6	2481
chr3	131928554	131934990	MERVL-_Mm	B6	6437
chr3	132049096	132049459	IAPLTR1a_Mm	B6	364
chr3	132380316	132380640	IAPLTR2b	B6	325
chr3	133123663	133130726	IAPLTR1_Mm	B6	7064
chr3	133297726	133302108	IAPEY3	B6	4383
chr3	133398601	133398927	IAPEY_LTR	B6	327
chr3	133401167	133403053	MTA_Mm	B6	1887
chr3	134357293	134357611	RLTRETN_Mm	B6	319
chr3	135769553	135775158	RLTRETN_Mm	B6	5606
chr3	137281597	137285914	IAPLTR1a_Mm	B6	4318
chr3	137645789	137646222	RLTR10C	B6	434
chr3	138205763	138208170	RLTR10	B6	2408
chr3	138624865	138625366	LTRIS2	B6	502
chr3	138683098	138685970	RLTR10	B6	2873
chr3	139175040	139175585	LTRIS2	B6	546
chr3	140019938	140027032	IAPLTR1a_Mm	B6	7095
chr3	140120010	140125294	IAPLTR1_Mm	B6	5285
chr3	140684877	140686761	MTA_Mm	B6	1885
chr3	141147756	141154922	IAPLTR2b	B6	7167
chr3	144587829	144588196	RLTR10C	B6	368
chr3	144618983	144622570	IAPEz	B6	3588
chr3	144646240	144646594	IAPEY2_LTR	B6	355
chr3	146911717	146912207	MT2_Mm	B6	491
chr3	147363206	147364034	IAPLTR2_Mm	B6	829
chr3	147635516	147635879	IAPLTR1a_Mm	B6	364
chr3	148027402	148028220	RLTR13B2	B6	819
chr3	149695735	149696225	MERVL-_Mm	B6	491
chr3	149707866	149711143	MMERVK10C	B6	3278
chr3	150336854	150341328	IAPLTR1_Mm	B6	4475
chr3	150794008	150794832	RLTR13B2	B6	825
chr3	151096439	151096938	RLTR10C	B6	500
chr3	152323140	152332182	RLTR4	B6	9043
chr3	152535785	152542221	MERVL-_Mm	B6	6437
chr3	152958995	152959446	RLTR6_Mm	B6	452
chr3	153438774	153440682	MTA_Mm	B6	1909
chr3	154370785	154371228	IAPLTR2_Mm	B6	444
chr3	155745622	155746153	LTRIS2	B6	532
chr3	156015013	156016886	MTA_Mm	B6	1874
chr3	156177988	156182561	IAPLTR2b	B6	4574
chr3	156257024	156262758	IAPLTR1a_Mm	B6	5735
chr3	156309568	156312870	RLTR10	B6	3303
chr3	156799544	156804761	IAPLTR1_Mm	B6	5218
chr3	157726216	157726707	MT2_Mm	B6	492
chr3	158746555	158747020	IAPLTR2_Mm	B6	466
chr4	4236963	4242451	RLTRETN_Mm	B6	5489
chr4	4340340	4344439	RLTR1B	B6	4100
chr4	4652121	4659284	IAPLTR1_Mm	B6	7164
chr4	4814952	4815345	MTA_Mm	B6	394
chr4	5143201	5147413	IAPEz	B6	4213
chr4	5184641	5191757	IAPLTR1a_Mm	B6	7117
chr4	5259474	5263686	IAPEY3	B6	4213
chr4	5607779	5610357	IAPEz	B6	2579
chr4	6326358	6326691	ORR1A0	B6	334
chr4	6867568	6867960	MTA_Mm	B6	393
chr4	7096757	7102092	IAPLTR1a_Mm	B6	5336
chr4	7133538	7134017	IAPLTR2_Mm	B6	480
chr4	8117036	8124476	RLTR45	B6	7441
chr4	8433900	8434294	MTA_Mm	B6	395
chr4	9257394	9257718	IAPLTR2b	B6	325
chr4	10002731	10009433	IAPLTR1a_Mm	B6	6703
chr4	10354238	10354557	IAPLTR2b	B6	320
chr4	10371053	10372940	MTA_Mm	B6	1888
chr4	10428879	10434375	RLTRETN_Mm	B6	5497
chr4	10747677	10748157	LTRIS_Mm	B6	481
chr4	10957857	10959762	MTA_Mm	B6	1906
chr4	11036193	11036676	RLTR1B	B6	484
chr4	12133153	12138153	RLTR6_Mm	B6	5001
chr4	12445665	12449847	IAPEY3	B6	4183
chr4	14638328	14642306	IAPEz	B6	3979
chr4	15236205	15242810	RLTR4_Mm	B6	6606
chr4	17775760	17776154	MTA_Mm	B6	395
chr4	18474316	18481464	IAPLTR1a_Mm	B6	7149
chr4	19009253	19009686	IAPLTR2_Mm	B6	434
chr4	20575354	20575846	MT2_Mm	B6	493
chr4	21093072	21094930	MTA_Mm	B6	1859
chr4	23421301	23424005	RLTR10	B6	2705
chr4	26295732	26299901	IAPEY3	B6	4170
chr4	27729934	27731817	MTA_Mm	B6	1884
chr4	27857766	27858183	IAPLTR2a	B6	418
chr4	31632377	31636725	IAPEz	B6	4349
chr4	32790354	32797716	RLTR4_Mm	B6	7363
chr4	33837728	33838116	IAPLTR2a	B6	389
chr4	34193535	34196243	IAPEz	B6	2709
chr4	34392058	34393945	MTA_Mm	B6	1888
chr4	34737246	34737727	LTRIS_Mm	B6	482
chr4	35258238	35258708	IAPLTR2_Mm	B6	471
chr4	38427599	38427855	IAPLTR1a_Mm	B6	257
chr4	38508286	38512078	IAPEz	B6	3793
chr4	38870093	38877194	IAPLTR1_Mm	B6	7102
chr4	39238933	39240814	MTA_Mm	B6	1882
chr4	39647473	39653867	MERVL-_Mm	B6	6395
chr4	39952760	39958366	IAPEz	B6	5607
chr4	40402279	40402699	RLTR10A	B6	421
chr4	40651448	40660265	RLTR6_Mm	B6	8818
chr4	41454736	41460000	IAPLTR1_Mm	B6	5265
chr4	43975509	43975938	RLTR1B	B6	430
chr4	44139391	44141252	MTA_Mm	B6	1862
chr4	45665149	45671547	MERVL-_Mm	B6	6399
chr4	45836857	45841775	IAPEY3	B6	4919
chr4	46575144	46585044	RLTR3_Mm	B6	9901
chr4	47497352	47497742	MTA_Mm	B6	391
chr4	48683658	48683997	IAPLTR1a_Mm	B6	340
chr4	48792970	48793394	RLTR1B	B6	425
chr4	50114428	50114792	IAPLTR2a	B6	365
chr4	50319800	50320266	IAPLTR2_Mm	B6	467
chr4	50622024	50622416	MTA_Mm	B6	393
chr4	50687487	50694590	MMERVK10C	B6	7104
chr4	51098262	51105401	IAPLTR1_Mm	B6	7140
chr4	51778777	51779296	RLTR10	B6	520
chr4	51871449	51879869	LTR1B	B6	8421
chr4	51894695	51900079	IAPLTR1_Mm	B6	5385
chr4	52160490	52160981	MT2_Mm	B6	492
chr4	52615017	52615499	IAPLTR2_Mm	B6	483
chr4	52887226	52892342	IAPEz	B6	5117
chr4	53003085	53004279	MTA_Mm	B6	1195
chr4	53293485	53293879	MTA_Mm	B6	395
chr4	53328474	53334871	MERVL-_Mm	B6	6398
chr4	53403773	53404263	IAPLTR2_Mm	B6	491
chr4	53559085	53559510	MTA_Mm	B6	426
chr4	53864344	53864656	RLTRETN_Mm	B6	313
chr4	57448834	57451465	RLTR10	B6	2632
[truncated: 975 more rows]

## Sheet: Table S5
Supplementary Table S5. Gene expression in F1 hybrids (mother x father).
	gene expression (FPKM)				B6 allele frequency of mRNA (detemined only for genes having >10 allele-discribminating reads)
	F1 (M x B)	F1 (M x B)	F1 (B x M)	F1 (B x M)	F1 (M x B)	F1 (M x B)	F1 (B x M)	F1 (B x M)
gene name	replicate 1	replicate 2	replicate 1	replicate 2	replicate 1	replicate 2	replicate 1	replicate 2
0610005C13Rik	83.23	74.36	91.35	94.89
0610007P14Rik	53.78	53.69	45.74	47.63
0610009B22Rik	33.61	23.6	22.73	26.28
0610009O20Rik	13.15	15.27	13.15	11.98	0.54	0.49	0.52	0.54
0610010B08Rik	5.11	6.34	5.06	4.67	0.07	0.05	0	0
0610010F05Rik	4.24	4.51	3.96	4.17
0610010K14Rik	18.83	14.84	12.67	15.89
0610011F06Rik	166.7	130.84	114.2	133.26	0.49	0.46	0.49	0.5
0610012G03Rik	13.16	7.92	9.02	10.22	0.73	0.71	0.62	0.68
0610030E20Rik	8.95	9.29	11.39	10.56
0610031J06Rik	35.7	35.99	39.3	41.08
0610031O16Rik	6.18	7.73	5.82	9.32	0.57	0.56	0.47	0.57
0610037L13Rik	12.96	9.92	7.76	10.58	0.53	0.54	0.53	0.56
0610040J01Rik	13.34	14.06	12.43	15
1010001N08Rik	4.42	4.63	3.38	4.61	0.36	0.37	0.31	0.31
1100001G20Rik	647.85	471.69	312.71	382.83
1110001J03Rik	91.57	58.84	46.29	55.57
1110004E09Rik	15.37	12.61	8.62	10.83	0.49	0.49	0.48	0.49
1110004F10Rik	34.35	32.08	25.96	28.93	0.52	0.49	0.5	0.43
1110007C09Rik	7.84	7.1	6.95	8.29
1110008F13Rik	75.16	61.87	56.43	66.06	0.46	0.45	0.49	0.48
1110008L16Rik	5.46	5.67	5.06	5.92
1110008P14Rik	25.11	17.96	15.87	16.82
1110012L19Rik	9.36	10.13	6.32	7.49
1110032A03Rik	13.12	11.41	9.98	11.3
1110034G24Rik	4.39	4.38	3.04	3.27	0.69	0.67	0.65	0.66
1110037F02Rik	4.27	4.34	4.93	4.45
1110038B12Rik	12.15	9.99	20.03	17.24	0.45	0.44	0.41	0.36
1110038F14Rik	8.42	7.56	8.75	8.98
1110054M08Rik	15.87	10.22	14.98	11.21	0.42	0.49	0.55	0.4
1110057K04Rik	15.83	14.61	14.24	13.72
1110058L19Rik	41.06	25.58	24.67	27.26
1110059E24Rik	13	10.45	8.33	9.75	0.64	0.68	0.58	0.58
1110059G10Rik	3.77	3.65	2.86	2.87	0.48	0.62	0.68	0.53
1110065P20Rik	15.69	12.36	9.72	11.46	0.49	0.46	0.49	0.49
1190002N15Rik	9.99	7.47	10.52	11.27
1190005I06Rik	14.65	8.27	8.6	10.75	0.66	0.45	0.59	0.6
1190007I07Rik	18.1	12.3	16.32	16.69
1200014J11Rik	2.65	2.93	2.73	2.66
1300002E11Rik	5.77	4.49	5.1	5.86	0.59	0.53	0.53	0.58
1300002K09Rik	46.08	42.21	51.07	44.21
1300017J02Rik	391.54	336.45	357.43	373.1	0.46	0.45	0.47	0.45
1500011K16Rik	25.73	16.96	12.66	13.79	0	0	0	0.2
1500012F01Rik	15.56	11.82	10.95	14.71	0.43	0.4	0.44	0.41
1500017E21Rik	35.71	33.01	21.63	18.3	0.46	0.47	0.44	0.47
1600002H07Rik	61.46	60.38	33.93	39.45
1600002K03Rik	6.33	3.78	3.91	3.78
1600012H06Rik	14.07	11.89	12.12	12.94	0.64	0.57	0.6	0.65
1600014C10Rik	97.58	88.31	75.42	74.76
1600020E01Rik	7.64	5	4.56	5.15
1700001C19Rik	3.87	2.91	3.91	3.13	0.85	0.86	0.97	0.95
1700012D01Rik	4.95	3.22	3.11	3.22	0.6	0.45	0.48	0.63
1700018L02Rik	6.49	2.87	3.19	3.92	0.86	0.9	0.67	0.88
1700019G17Rik	5	3.38	4.23	4.83
1700020I14Rik	11.76	12.94	12.52	12.21
1700021F05Rik	16.55	13.14	12.91	13.34
1700021K19Rik	3.6	3.94	4.62	4.09	0.47	0.46	0.5	0.49
1700037H04Rik	8.63	7.08	7.14	6	0.39	0.31	0.3	0.38
1700052N19Rik	6.36	6.81	5.55	5.94
1700066M21Rik	9.17	6.57	8.32	8.44
1700113A16Rik	4.23	2.64	3.27	3.31
1700123O20Rik	12.03	11.96	8.7	10.17
1810008I18Rik	7.33	6.49	8.6	10.74
1810009A15Rik	22.18	22.09	17.31	20.27
1810011O10Rik	31.58	86.97	11.64	20.25
1810013L24Rik	9.33	9.14	9.46	10.07
1810019D21Rik	9.81	7.45	16.38	13.48	0.66	0.65	0.63	0.65
1810022K09Rik	51.56	33.49	29.76	45.57
1810026J23Rik	17.54	17.89	14.91	15.66
1810030O07Rik	4.68	3.73	4.57	4.55
1810032O08Rik	3.22	2.91	4.11	3.17	0.52	0.53	0.56	0.34
1810034E14Rik	5.07	3.65	4.7	4.36
1810037I17Rik	30.94	20.23	19.12	22.21	0	0.07	0.21	0.11
1810043G02Rik	4.14	3.43	3.2	3.53
1810043H04Rik	45.02	36.69	26.11	33.9	0.48	0.53	0.46	0.45
1810046K07Rik	3.4	2.51	2.4	2.52
1810055G02Rik	11.42	26.74	5.11	12.65
1810058I24Rik	68.2	72.87	64.4	66.4
1810064F22Rik	5.04	7.83	8	8.21
2010003K11Rik	10.32	6.46	4.5	4.36
2010012O05Rik	3.62	3.5	3.27	3.12	0.65	0.63	0.57	0.6
2010107E04Rik	521.48	336.63	313.36	373.58
2010111I01Rik	11.14	15.24	9.23	10.59
2010315B03Rik	3.66	3.98	3.81	3.64	0.63	0.61	0.68	0.68
2010320M18Rik	10.66	6.92	8.16	8.1
2200002D01Rik	17.04	9.43	10.05	8.52
2210016F16Rik	9.74	8.29	7.7	8.43
2210016L21Rik	9.52	9.67	10.19	10.94	0.48	0.47	0.38	0.42
2210408F21Rik	10.66	7.45	6.58	8.33
2210417A02Rik	4.78	3.4	2.81	2.43	0.56	0.31	0.13	0.46
2300009A05Rik	15.87	9.24	8.7	11.33
2310001H17Rik	17.25	11.56	16.87	17.18	0.5	0.55	0.57	0.54
2310009A05Rik	18.79	11.76	9.51	13.32
2310009B15Rik	6.4	7.05	3.87	5.95	0.69	0.63	0.69	0.72
2310010J17Rik	5.11	2.07	2.93	2.48
2310011J03Rik	10.46	9.8	8.76	9.57
2310022B05Rik	7.08	5.91	8.03	6.84	0.49	0.55	0.57	0.56
2310030G06Rik	11	8.44	8.9	11.18
2310033P09Rik	7.77	5.13	5.88	6.77
2310034O05Rik	7.76	4.47	3.95	5.31	0.01	0	0	0
2310035C23Rik	4.86	4.3	4.58	4.37	0.47	0.53	0.51	0.55
2310036O22Rik	70.37	47.65	44.4	53.21
2310039H08Rik	41.39	35.8	23.17	32.17	0.52	0.55	0.53	0.5
2310045N01Rik	20.34	19.42	15.76	19
2310047M10Rik	5.8	4.32	3.83	4.65
2310061I04Rik	18.79	18.71	17.3	19.35	0.5	0.48	0.45	0.59
2310067B10Rik	11.57	12.06	16.01	13.74	0.43	0.45	0.48	0.47
2410002F23Rik	3.26	3.8	3.38	4.02
2410004B18Rik	2.97	3.06	2.33	3.91	0.75	0.33	0	1
2410004N09Rik	8.64	4.35	5.29	8.11	0.83	0.89	0.81	0.94
2410006H16Rik	16.79	14.05	14.68	17.22
2410015M20Rik	115.68	102.49	57.17	86.88
2410016O06Rik	4.08	3.98	3.42	3.28
2410076I21Rik	5.49	1.39	3.45	1.67
2410127L17Rik	14.43	12.32	11.47	12.09	0.31	0.3	0.31	0.29
2410131K14Rik	3.21	3.71	2.93	3.47	0.7	0.58	0.67	0.61
2510002D24Rik	8.8	5.79	5.73	5.92	0.77	0.75	0.8	0.68
2510003E04Rik	7.84	7.09	6.11	6.38
2510009E07Rik	3.02	2.67	3.29	2.84	0.33	0.35	0.24	0.37
2510039O18Rik	12.59	11.5	11.99	11.96
2510049J12Rik	3.9	2.88	2.23	3.16	0.84	0.8	0.87	0.81
2610001J05Rik	8.63	6.5	6.15	5.94
2610002J02Rik	8.39	6.59	7.95	7.01	0.49	0.51	0.49	0.45
2610002M06Rik	2.98	3.08	3.32	3.17	0.39	0.64	0.35	0.3
2610005L07Rik	7.37	9.47	8.74	8.68
2610008E11Rik	2.64	2.55	2.74	2.8
2610301B20Rik	3.29	3.26	2.08	2.56
2610507B11Rik	27.22	31.62	35.4	30.73
2610507I01Rik	7.66	5.43	7.5	6.88
2610528J11Rik	20.54	14.33	17.56	16.97	0.43	0.38	0.44	0.48
2700029M09Rik	6.13	4.79	4.73	5.88
2700060E02Rik	47.92	36.86	34.59	38.94
2700062C07Rik	7.65	6.55	6.76	6.1	0.5	0.44	0.5	0.51
2700089E24Rik	44.04	37.67	36.59	40.59	0.4	0.41	0.45	0.41
2700094K13Rik	24.02	16.56	15.53	19.74
2700097O09Rik	3.86	3.69	3.6	3.39
2810004N23Rik	16.74	16.32	13.44	14.19	0.53	0.49	0.52	0.54
2810006K23Rik	8.02	5.87	5.12	5.63	0.45	0.49	0.47	0.45
2810007J24Rik	429.05	292.11	302.33	281.23	0.56	0	0	0.71
2810008D09Rik	8.02	5.63	6.98	7.14	0.76	0.9	0.87	0.86
2810013P06Rik	4.49	3.34	2.78	3.01	0.55	0.61	0.69	0.62
2810025M15Rik	5.21	4.36	4.99	5	0.6	0.59	0.43	0.57
2810403A07Rik	11.28	12.9	13.16	13.1
2810408M09Rik	3.7	3.13	3.2	2.76	0.6	0.62	0.56	0.66
2810428I15Rik	71.72	45.55	37.56	52.99
2810459M11Rik	19.39	14.17	20.29	19.99
2810474O19Rik	4.15	4.48	3.89	4.02	0.52	0.49	0.58	0.63
2900026A02Rik	15.52	16.38	19.31	21.43	0.5	0.48	0.53	0.53
2900097C17Rik	36.82	38.02	40.6	39.26	0.5	0.45	0.45	0.48
3010026O09Rik	9.93	6.94	6.6	7.23
3010033K07Rik	18.22	16.13	10.54	14.47	0.51	0.5	0.56	0.43
3110002H16Rik	9.11	9.57	9.51	9.72	0.47	0.47	0.48	0.56
3110040N11Rik	15.95	11.62	10.57	10.55
3110043O21Rik	3.16	3.45	2.53	2.33
3110057O12Rik	6.6	6.63	7.5	6.53
3110062M04Rik	12.44	7.81	11.57	10.2
3830406C13Rik	6.14	4.94	5.57	6.14
4833411C07Rik	2.89	3.35	4.11	3.54
4833420G17Rik	6.93	6.68	5.69	6.85	0.76	0.76	0.73	0.73
4833439L19Rik	24.48	25.52	21.85	19.25
4921524J17Rik	5.29	4.81	3.97	4.62
4930402H24Rik	3.44	3.64	4.2	4.24	0.67	0.71	0.6	0.56
4930430F08Rik	2.88	2.8	2.22	2.62
4930453N24Rik	17.97	16.97	15.21	14.6	0.52	0.51	0.48	0.47
4930455C13Rik	2.88	3.96	3.76	3.38
4930470H14Rik	4.72	6.8	7.35	10.3
4930506M07Rik	5.19	6.14	6.4	6.68	0.45	0.5	0.45	0.46
4930523C07Rik	2.07	2.42	2.37	3.15	0.7	0.69	0.67	0.7
4930581F22Rik	3.2	3.2	3.1	3.84
4931406C07Rik	144.77	132.47	121.76	120.49
4931406P16Rik	2.67	3.57	3.34	3.79
4932438A13Rik	2.77	3.96	4.09	3.38
4933409K07Rik	6.23	6.32	4.87	4.59
4933411K16Rik	1.76	3.99	3.46	3.08	0.5	0.39	0.52	0.53
4933411K20Rik	3.54	3.97	3.51	3.26
4933426M11Rik	7.85	16.42	9.62	10.16
4933434E20Rik	22.81	18.94	17.99	18.25
5031425E22Rik	2.81	2.62	2.22	2.7
5031439G07Rik	11.76	11.81	13.27	12.96
5033403H07Rik	30.56	26.12	22.28	31.26
5430405H02Rik	2.84	3.15	2.75	2.89	0.25	0.1	0.22	0.14
5430417L22Rik	3.49	4.09	3.54	3.53
5730455P16Rik	3.85	4.18	3.13	3.53
5830473C10Rik	10.89	8.76	12.35	10.16
6030458C11Rik	4.27	4.51	3.65	3.8
6430573F11Rik	3.82	2.15	2.79	2.13
6430706D22Rik	45.17	65.88	83.23	85.32
6820431F20Rik	25.62	30.35	30.82	30.35
8430408G22Rik	100.09	86.08	56.31	87.75	0.41	0.25	0.69	0.5
8430419L09Rik	14.14	19.06	15.06	16
9030025P20Rik	2.98	2.75	3.36	3.22
9030617O03Rik	15.4	14.68	14	16.09	0.53	0.5	0.5	0.49
9030619P08Rik	10.21	8.79	21.9	15.69
9030624J02Rik	9	9.19	9.81	9.26	0.5	0.5	0.49	0.58
9130011E15Rik	2.95	3.02	3.21	3.45	0.55	0.49	0.5	0.48
9130221H12Rik	4.01	4.49	4.93	3.84
9130401M01Rik	10.12	7.56	6.11	6.92
9130409I23Rik	11.39	7.28	7.16	5.27	0.5	0.43	0.38	0.23
9430016H08Rik	15.86	13.8	12.67	11.74
9430038I01Rik	8.61	7.21	5.92	7.42	0.52	0.44	0.48	0.49
9530068E07Rik	51.45	47.57	55.53	48.16
9530082P21Rik	3.43	3.57	4.07	3.42
9630033F20Rik	2.83	3.21	2.54	2.87	0.52	0.5	0.5	0.36
9930021J03Rik	2.38	2.59	2.91	3.04	0.54	0.54	0.44	0.47
A1bg	369.01	432.99	1888.58	432.67
A1cf	31.4	42.71	36.94	40.01	0.43	0.45	0.44	0.43
A230046K03Rik	6.91	6.75	7.17	6.19
A230050P20Rik	8.15	6.63	10.78	7.54
A430005L14Rik	30.75	24.31	19.07	25.28	0.66	0.69	0.66	0.66
A4gnt	4.4	2.61	3.08	2.47
A730008H23Rik	8.25	18.37	16.91	19.54
A730098P11Rik	6.67	5.57	5.45	5.66
A930005H10Rik	9.26	7.65	6.92	6.61	0.55	0.58	0.46	0.56
A930015D03Rik	2.16	2.63	2.56	2.86	0.26	0.47	0.38	0.38
AF357399	0	0	0	155.21
AI182371	201.03	160.46	171.69	186.46
AI314180	18.49	21.26	21.58	20.1
AI317395	28.64	25.52	25.06	29.35
AI413582	4.7	3.58	3.92	3.67	0.43	0.53	0.45	0.56
AI462493	27.62	20.69	16.81	20.02
AI464131	14.3	16.28	13.24	15.96
AI507597	2.98	4.4	3.72	4.39	0.36	0.56	0.52	0.49
AI597479	4.5	4.22	3.87	3.8
AI661453	4.24	3.83	7.4	6	0.56	0.54	0.55	0.56
AI662270	1.94	1.01	4.96	2.11
AI837181	14.2	12.82	15.44	13.27
AI987944	4.88	4.57	4.29	4.73
AK010878	7.45	7.14	8.62	6.7	0.4	0.27	0.34	0.39
AU019823	5.52	4.56	4.87	5.7
AU022252	26.15	21.95	23.45	22.06	0.45	0.43	0.44	0.43
AU040320	6.11	7.19	7.43	6.67	0.54	0.58	0.58	0.55
AW112010	141.22	100.43	123.17	129.35	0.56	0.56	0.56	0.56
AW209491	8.5	8.61	7.86	7.93
AW495222	27.18	24.36	22.61	20.95
AW549877	7.57	8.95	10.02	8.99
Aaas	5.45	4.42	4.76	4.28	0.46	0.58	0.51	0.57
Aacs	9.91	16.13	6.95	13.27	0.55	0.59	0.49	0.42
Aadac	370.65	274.56	297.28	324.06
Aadat	100.11	85.38	76.38	81.78
Aaed1	35.2	33.56	34.51	37.58
Aagab	18.28	17.87	17.28	15.98
Aamdc	26.94	22.23	15.98	15.45
Aamp	96.71	85.89	75.23	81.73
Aar2	9.07	9.32	8.92	8.6	0.33	0.49	0.49	0.52
Aars	60.43	55.02	62.29	57.64	0.52	0.5	0.53	0.52
Aars2	6.49	7.08	7.45	6.03	0.44	0.47	0.49	0.53
Aarsd1	26.02	21.58	20.53	22.1	0.43	0.43	0.39	0.4
Aasdhppt	10.39	8.97	9.35	8.63
Aass	219.54	250.28	178.48	185.87	0.8	1	0.33	0
Aatf	10.18	10.24	9.91	10.23
Abat	114	137.92	129.55	121.26
Abca1	17.39	24.19	25.22	24.06
Abca2	8.79	9.61	18.34	13.1
Abca3	26.06	32.95	40.44	34.52	0.52	0.53	0.55	0.51
Abca6	38.41	54.29	42.03	43.89	0.67	0.68	0.67	0.68
Abca8a	15.78	15.29	28.02	20.28	0.69	0.67	0.66	0.67
Abca8b	13.12	12.94	19.73	16.43	0.4	0.45	0.38	0.42
Abcb10	5.55	5.57	6.04	5.77	0.56	0.59	0.6	0.58
Abcb11	173.31	147.86	218.98	198.56
Abcb4	81.01	76.49	88.96	86.63	0	0	0	0.5
Abcb6	37.64	36.8	44.3	38.4
Abcb7	9.65	10.83	10.76	10.13	0.39	0.66	0.34	0.3
Abcb8	12.05	12.75	12.5	13.39
Abcc10	2.1	2.61	3.07	2.46	0.46	0.53	0.45	0.49
Abcc2	59.61	82.55	70	80.36	0.48	0.49	0.48	0.49
Abcc3	78.72	98.86	106.77	100.34	0	1	0.71	0.5
Abcc6	61.06	72.21	75.68	70.97
Abcc9	3.29	3.89	2.83	3.17	0.46	0.51	0.53	0.5
Abcd1	10.73	9.78	11.35	10.21
Abcd2	1.97	2.42	4.06	6.43
Abcd3	176.6	166.78	163.78	184.16	0.51	0.52	0.51	0.52
Abcd4	8	12.01	6.59	6.06
Abce1	18.54	20.81	18.21	18.87
Abcf1	22.54	24.93	23.25	23.19	0.54	0.51	0.53	0.53
Abcf2	20.74	20.08	15.82	18.07
Abcf3	16.19	17.66	15.43	15.22	0.52	0.53	0.52	0.49
Abcg2	29.42	21.53	19.88	19.92
Abcg5	37.08	41.75	37.89	50.46	0.56	0.53	0.57	0.55
Abcg8	33.4	46.72	39.27	50.71	0.45	0.45	0.46	0.47
Abhd1	17.79	15.39	16.39	15.73
Abhd10	4.74	3.5	2.9	3.52
Abhd11	27.19	25.53	24.73	25.58	0.41	0.43	0.45	0.43
Abhd12	17.56	14.62	15.99	16.02	0.46	0.43	0.5	0.48
Abhd13	4.59	4.7	4.49	4.23
Abhd14a	8.49	6.94	8.73	7.64
Abhd14b	166.21	180.97	170.15	171.06	0.57	0.53	0.51	0.47
Abhd15	21.21	26.04	18.83	22.03
Abhd16a	22.37	20.44	18.53	21.11	0.52	0.56	0.5	0.53
Abhd17a	37.36	30.2	27.4	30.78
Abhd17b	7.88	6.34	5.9	7.25	0.55	0.55	0.48	0.63
Abhd17c	37.98	32.38	47.06	43.24
Abhd2	33.28	48.5	64.09	59.35
Abhd3	66.47	52.92	52.48	50.39	0.46	0.44	0.45	0.44
Abhd4	20.44	17.78	19.91	17.78
Abhd5	10.52	8.43	8.43	8.03	0.42	0.54	0.52	0.53
Abhd6	25.65	21.75	23.67	22.1
Abi1	12.29	12.67	13.29	13.77
Abi3	4.39	2.53	3.21	2.58
Abi3bp	2.25	2.95	2.24	2.67	0.2	0.25	0.28	0.21
Abl1	3.57	4.86	5.14	5.03
Ablim1	3.81	3.91	5.77	5.23	0.51	0.54	0.48	0.53
Ablim3	6.21	7.71	9.4	7.33	0.57	0.58	0.5	0.53
Abracl	12.01	5.51	7.85	7.25
Abt1	3.9	3.11	2.36	2.81
Abtb1	21.05	17.18	17.61	18.87
Abtb2	4.67	4.31	6.37	4.97	0.43	0.39	0.43	0.37
Acaa1a	231.63	183	199.37	252.19	0.31	0.33	0.3	0.26
Acaa1b	583.32	444.42	503	744.72	0.53	0.54	0.53	0.56
Acaa2	899.18	774.75	781.1	776.81	0.51	0.49	0.49	0.49
Acaca	11.11	13.86	18.75	17
Acacb	18.51	25.87	26.28	19.84	0.5	0.48	0.5	0.48
Acad10	24.46	26.88	25.21	25.29	0.25	0.29	0.23	0.26
Acad11	130.65	132.55	132.25	139.32	0.56	0.55	0.56	0.54
Acad12	4.63	5.62	5	5.39	0.52	0.45	0.47	0.5
Acad8	25.34	21.74	22.58	21.49
Acad9	23.5	19.71	21.2	19.36
Acadl	144.83	151.24	148.38	154.31
Acadm	266.71	258.35	211.07	233.37	0.54	0.53	0.54	0.55
Acads	113.01	113.63	101.25	104.11	0.48	0.46	0.5	0.48
Acadsb	71.1	64.18	61.57	61.02	0.47	0.49	0.48	0.47
Acadvl	271.37	260.8	251.99	262.82
Acap2	3.83	4.67	5.23	4.99	0.46	0.52	0.46	0.46
Acat1	180.68	208.72	125.56	136.51
Acat2	50.71	41.75	43.25	40.32	0.6	0.57	0.57	0.6
Acat3	197.84	152.37	176.54	168.88	0.53	0.55	0.52	0.52
Acbd3	6.47	7.86	6.3	5.66	0.44	0.39	0.4	0.45
Acbd4	19.95	18.77	18.76	19.49	0.45	0.45	0.48	0.45
Acbd5	58.64	46.1	42.61	50.53
Acbd6	25.29	18.64	18.92	18.01	0.35	0.56	0.41	0.66
Acd	6.58	7.84	8.16	8.14	0.52	0.46	0.51	0.54
Acer2	4.3	7.78	4.29	4.58
Acer3	6.24	5.57	6.34	6.25
Acin1	17.41	17.19	17.1	16.04
Acly	37.06	36.44	48.37	41.14	0.51	0.51	0.51	0.51
Acmsd	56.39	42.22	43.19	34.92	0.23	0.21	0.28	0.2
Acn9	12.39	9.16	7.81	11.01
Acnat1	16.65	17.04	22.84	21.62
Acnat2	77.39	68.05	60.64	56.82
Aco1	75.29	74.81	79.25	74.28
Aco2	91.6	109.59	88.88	95.76
Acot1	120.55	86.72	76.91	71.72
Acot11	4.73	6.16	4.16	4.41	0.64	0.69	0.69	0.69
Acot12	63.47	62.45	56.12	63.11
Acot13	58.19	45.79	38.87	47.64
Acot2	7.58	5.21	4.48	5.42
Acot3	49.64	27.93	36.96	42.58
Acot4	55.81	46.2	41.1	53.51
Acot7	22.72	17.71	17.94	19.74	0.43	0.5	0.41	0.47
Acot8	20.43	17.3	14.98	16.55	0.54	0.43	0.52	0.49
Acot9	3.65	2.86	3.58	3.2	0.19	0.38	0.41	0.37
Acox1	583.79	635.76	575.79	656.43	0.47	0.48	0.47	0.47
Acox2	125.41	157.88	123.79	121.83
Acox3	5.72	5.66	5.92	5.53
Acp1	32.53	27.76	26.71	29.39
Acp2	14.93	15.4	15.31	14.32
Acp5	112.46	95.19	123.36	124.87
Acp6	27.54	23.4	21.01	23.69
Acpp	3.5	3.39	4.73	3.8	0.6	0.54	0.49	0.55
Acsf2	50.1	50.82	73.4	56.92
Acsf3	14.66	14.67	15.88	13.72	0.63	0.66	0.64	0.64
Acsl1	315.46	315.26	310.19	335.49
Acsl3	2.95	3.01	4.07	4.95
Acsl4	8.85	9.24	10.39	8.77	0.34	0.51	0.3	0.25
Acsl5	187.72	133.89	156.14	121.87	0.46	0.46	0.48	0.46
Acsm1	326.54	285.91	262.86	263.73	0.43	0.43	0.45	0.45
Acsm3	47.97	67.24	41.16	50.08	0.34	0.36	0.31	0.35
Acsm5	78.53	80.31	76.91	81.31	0.41	0.41	0.39	0.4
[truncated: 8,430 more rows]
